# Supplementary material for: Deterministic Evolutionary Trajectories Influence Primary Tumor Growth: TRACERx Renal
Source: Cell. 2018 Apr 19;173(3):595–610.e11. doi: 10.1016/j.cell.2018.03.043 (PMC5938372; doi:10.1016/j.cell.2018.03.043)
Supplement: Table S1. TRACERx Renal Cohort: Clinical Characteristics, Evolutionary Subtypes, Progression Patterns, and Survival Outcomes, Related to Figure 1 [file mmc1.xlsx]

## Sheet: Index
Table S1A: TRACERx Renal cohort: patient and tumour characteristics
Table S1B. - Evolutionary subtypes, progression patterns, clinical characteristics.

## Sheet: S1A
Table S1A: TRACERx Renal cohort: patient and tumour characteristics
Demographic details								Pre-operative treatment			Tumour charcateristics
Subject	Sex	Age	Ethnicity	Smoking status*	Previous RCC	Family History of RCC	Presenting symptoms	Neoadjuvant therapy	Number of cycles	Best response	Histology	Sarcomatoid change (Y/N)	Overall Stage	T	N	M	Location of nephrectomy lymph nodes	No. of lymph nodes harvested	Necrosis	MVI	Renal Vein invasion	IVC invasion	Bilateral ccRCCs	Multi-focal RCCs	Size of primary tumour (mm)	Leibovich score	Fuhrman Grade	Time to nephrectomy (days)	PFS (months)	Total follow up (months)	Outcome	Cancer related death (Y/N)
K021	M	71	Afrocaribean	NS	No	No	Incidental	-	-	-	Clear Cell	N	III	3a	X	0	NX	0	Yes	Yes	Yes	No	No	No	32	6	3	39	14.5	43.7	Death	Y
K023	M	59	Afrocaribean	S	No	No	Incidental	-	-	-	Clear Cell	N	III	3a	0	0	Hilar	1	Yes	Yes	Yes	No	No	No	90	6	3	245	-	49.2	Alive	-
K027	M	71	Asian	NS	No	No	Incidental	-	-	-	Clear Cell	N	I	1b	X	0	NX	0	Yes	No	No	No	No	No	52	4	3	29	-	44	Alive	-
K029	M	54	Caucasian	ES	No	No	Pathological Fracture	-	-	-	Clear Cell	N	IV	3a	X	1	NX	0	Yes	Yes	Yes	No	No	No	75	11	3	78	16.6	50	Alive	-
K032	M	75	Caucasian	ES	No	No	Incidental	-	-	-	Clear Cell	N	I	1b	X	0	NX	0	No	No	No	No	No	No	57	2	2	17	-	16.4	Alive	-
K039	F	67	Asian	N/A	No	No	Haematuria	Axitinib**	22	SD	Clear Cell	N	IV	3a	1	1	Perirenal fat	1	Yes	Yes	Yes	No	No	No	125	9	3	133	3.5	42.7	Death	Y
K059	M	47	Afrocaribean	NS	No	No	Haematuria	-	-	-	Clear Cell	N	III	3a	0	0	Paracaval	10	Yes	Yes	Yes	No	No	No	170	7	3	34	-	46.4	Alive	-
K064	M	63	Caucasian	NS	No	No	Haematuria	-	-	-	Clear Cell	N	I	1a	X	0	NX	0	No	No	No	No	No	No	27	0	2	21	-	41.5	Alive	-
K065	F	53	Caucasian	NS	No	No	Incidental	-	-	-	Clear Cell	N	I	1b	X	0	NX	0	No	No	No	No	No	No	57	2	2	2	-	37	Alive	-
K066	M	66	Caucasian	NS	No	No	Pain	Sunitinib**	4	SD	Clear Cell	N	IV	4	X	1	NX	0	Yes	No	No	No	No	No	85	8	4	282	2.8	14.9	Death	Y
K070	M	65	Afrocaribean	ES	No	No	Painless haematuria	Axitinib**	7	PR	Clear Cell	N	III	3a	0	0	Paraaortic / common iliac	4	yes	Yes	Yes	No	No	No	130	7	3	347	-	59.3	Alive	-
K071	M	62	Caucasian	NS	No	No	Weight Loss	Axitinib**	7	PR	Clear Cell	N	IV	3a	0	1	Hilar	0	Yes	Yes	Yes	No	No	No	90	11	3	262	10.7	54.4	Alive	-
K079	M	64	Caucasian	ES	Yes	No	Incidental	-	-	-	Clear Cell	N	I	1a	X	0	NX	0	Yes	No	No	No	No	No	27	1	2	29	-	38.1	Alive	-
K096	F	68	Afrocaribean	ES	No	No	Unknown	-	-	-	Clear Cell	Y	IV	3c	2	1	Hilar / Paraaortic	8	yes	Yes	Yes	Yes	No	No	135	11	4	13	3.6	48.1	Alive	-
K097_L	AB	AB	AB	AB	AB	AB	AB	-	-	-	Clear Cell	N	I	1b	X	0	NX	0	No	No	No	No	Yes	No	43	3	3	AB	AB	AB	AB	AB
K097_R	M	45	Caucasian	NS	No	No	Haematuria	-	-	-	Clear Cell	N	I	1a	X	0	NX	0	No	No	No	No	Yes	No	23	1	3	26	-	42.7	Alive	-
K098	M	70	Caucasian	NS	No	No	Unknown	Sunitinib	5	PR	Clear Cell	N	IV	4	0	0	Hilar	6	Yes	Yes	Yes	Yes	No	No	120	9	4	182	-	6	Death	N
K099	M	73	Afrocaribean	S	No	No	Abnormal Renal Function	-	-	-	Clear Cell	N	III	3b	0	0	Hilar	2	Yes	Yes	Yes	Yes	No	No	75	7	3	64	-	38.1	Alive	-
K104	M	59	Afrocaribean	NS	No	No	Pain	-	-	-	Clear Cell	Y	III	3a	0	0	Paraaortic	5	Yes	Yes	No	No	No	No	110	9	4	5	8.6	10.1	Death	Y
K105	M	73	Caucasian	ES	No	No	Haematuria	-	-	-	Clear Cell	N	III	3a	X	0	NX	0	Yes	No	No	No	No	No	65	5	2	22	-	38	Alive	-
K107	M	62	Afrocaribean	ES	No	No	Haematuria	-	-	-	Clear Cell	Y	IV	3c	X	1	NX	0	Yes	Yes	Yes	Yes	No	No	135	9	4	0	3.2	20.7	Death	Y
K110	M	57	Caucasian	NS	No	No	Haematuria	-	-	-	Clear Cell	N	II	2b	0	0	Unknown	1	No	No	No	No	No	No	150	5	2	28	-	34.2	Alive	-
K114_L	M	54	Caucasian	S	No	No	Incidental	-	-	-	Clear Cell	N	I	1a	X	0	NX	0	No	No	No	No	Yes	No	35	0	2	32	-	35.1	Alive	-
K114_R	AB	AB	AB	AB	AB	AB	AB	-	-	-	Clear Cell	N	I	1a	X	0	NX	0	No	No	No	No	AB	No	33	0	2	AB	AB	AB	AB	AB
K118	M	53	Black African	S	No	No	Incidental	-	-	-	Clear Cell	N	III	3a	X	0	NX	0	No	Yes	Yes	No	No	No	120	5	2	31	-	27.2	Alive	-
K119	M	65	Afrocaribean	ES	No	No	Anaemia	-	-	-	Clear Cell	Y	IV	3c	0	1	Hilar	1	Yes	No	Yes	No	No	No	140	9	4	64	-	39.5	Alive	-
K123	F	67	Afrocaribean	NS	No	No	Anaemia	Pazopanib**	7	PR	Clear Cell	N	IV	3a	0	1	Unknown	1	Yes	Yes	Yes	No	No	No	120	9	4	335	29.6	46.9	Alive	-
K124	F	63	Asian	S	No	No	Incidental	-	-	-	Clear Cell	N	III	3a	X	0	NX	0	No	No	No	No	No	No	70	4	2	14	-	4.1	Death	N
K128	M	64	Afrocaribean	ES	No	No	Haematuria	-	-	-	Clear cell	N	III	3a	X	0	NX	0	Yes	Yes	Yes	No	No	No	140	7	3	48	-	26.9	Alive	-
K130	F	59	Caucasian	ES	No	No	Anaemia	-	-	-	Clear Cell	N	IV	2b	X	1	NX	0	Yes	No	No	No	No	No	125	6	3	89	1.9	30.1	Death	Y
K135	F	66	Caucasian	NS	No	Yes	Pain	-	-	-	Clear Cell	N	II	2a	0	0	Hilar	2	No	No	No	No	No	No	84	4	3	69	-	26.2	Death	N
K136	F	67	Caucasian	N/A	No	No	Pain	-	-	-	Clear Cell	N	II	2a	X	0	NX	0	Yes	No	No	No	No	No	78	4	2	53	14.6	33.1	Death	Y
K138	M	69	Afrocaribean	NS	Yes	No	Hydro/Varicocoele	-	-	-	Clear Cell	N	I	1b	X	0	NX	0	No	No	No	No	No	No	45	3	3	84	-	31.3	Death	N
K139	F	70	Caucasian	N/A	No	No	Unknown	-	-	-	Clear Cell	N	III	3b	X	0	NX	0	no	No	Yes	Yes	No	No	80	5	3	27	-	15.9	Alive	-
K143	M	61	Caucasian	NS	No	No	Haematuria	-	-	-	Clear Cell	N	I	1a	X	0	NX	0	No	No	No	No	No	No	37	1	3	40	-	24.9	Alive	-
K145	M	69	Afrocaribean	ES	No	No	Incidental	-	-	-	Clear Cell	N	I	1b	X	0	NX	0	No	No	No	No	No	No	48	3	3	31	-	39.7	Alive	-
K150	M	54	Caucasian	ES	Yes	No	Incidental	-	-	-	Clear Cell	N	I	1a	X	0	NX	0	No	No	No	No	No	No	22	2	3	321	-	42.2	Alive	-
K153	M	62	Afrocaribean	NS	No	No	Haematuria	-	-	-	Clear Cell	N	IV	3a	2	0	Paraaortic	Matted LNs	Yes	Yes	No	No	No	No	90	10	4	47	2	12.9	Death	Y
K156	M	70	Afrocaribean	ES	No	No	Haematuria	-	-	-	Clear Cell	N	III	3a	0	0	Paraaortic	5	Yes	Yes	Yes	No	No	No	105	10	4	6	-	24.4	Alive	-
K158	F	73	Caucasian	NS	No	No	Incidental	-	-	-	Clear Cell	N	I	1a	0	0	Hilar	12	No	No	No	No	No	No	38	1	3	262	-	44.9	Alive	-
K162	F	75	Afrocaribean	ES	No	No	Weight Loss	-	-	-	Clear Cell	N	I	1b	X	0	NX	0	No	No	No	No	No	No	45	3	3	100	-	14.1	Alive	-
K163	M	61	Afrocaribean	NS	No	No	Haematuria	-	-	-	Clear Cell	N	III	3a	0	0	Paracaval	2	yes	no	No	no	No	No	90	8	4	27	6.1	25.1	Death	Y
K165	M	54	Afrocaribean	S	No	No	Haematuria	-	-	-	Clear Cell	N	IV	3a	X	1	NX	0	Yes	Yes	Yes	No	No	No	130	6	2	37	17.2	32.2	Alive	-
K167	F	49	Caucasian	NS	No	No	Haematuria	-	-	-	Clear Cell	N	III	3b	0	0	Pre-caval	4	No	Yes	Yes	Yes	No	No	95	6	3	20	-	13.6	Alive	-
K169	F	68	Afrocaribean	NS	No	No	Haematuria	-	-	-	Clear Cell	N	III	3b	X	0	NX	0	No	No	Yes	Yes	No	No	125	7	4	58	-	15	Alive	-
K176	M	60	Caucasian	NS	Yes	No	Pain	-	-	-	Clear Cell	N	I	1b	X	0	NX	0	Yes	No	No	No	No	No	42	2	2	18	-	1	Alive	-
K177	F	52	Caucasian	NS	No	No	Incidental	-	-	-	Clear Cell	N	III	3a	X	0	Nx	0	No	No	Yes	No	No	No	60	5	3	46	-	17.6	Alive	-
K180	F	78	Caucasian	ES	No	No	Anaemia	-	-	-	Clear Cell	N	III	3b	X	0	NX	0	No	No	Yes	Yes	No	No	90	4	2	32	24	28.8	Alive	-
K182	M	61	Caucasian	NS	No	No	Pain	-	-	-	Clear Cell	N	I	1a	X	0	NX	0	No	No	No	No	No	No	19	0	2	33	-	25.4	Alive	-
K184	F	65	Caucasian	ES	No	No	Haematuria	-	-	-	Clear Cell	N	I	1b	X	0	NX	0	No	No	No	No	No	No	52	2	2	9	-	15.9	Alive	-
K191	F	58	Afrocaribean	NS	No	No	Pain	-	-	-	Clear Cell	N	III	3b	X	0	NX	0	Yes	No	Yes	Yes	No	No	180	6	2	41	-	24.2	Alive	-
K206	M	67	Caucasian	NS	No	No	Pain	-	-	-	Clear Cell	Y	IV	2b	X	1	NX	0	Yes	No	No	No	No	No	125	8	4	44	-	26.5	Alive	-
K207	F	60	Asian	NS	No	No	Pain	-	-	-	Clear Cell	N	III	3a	0	0	Hilar / caval	4	Yes	Yes	Yes	No	No	No	77	6	3	10	-	16.2	Alive	-
K208	M	64	Caucasian	ES	No	No	Pain	-	-	-	Clear Cell	N	IV	1b	X	1	NX	0	No	Yes	No	No	No	No	58	3	3	91	2.3	31.3	Alive	-
K216	M	58	Asian	ES	No	No	Incidental	-	-	-	Clear Cell	N	I	1a	X	0	NX	0	No	No	No	No	No	No	28	0	2	29	-	18.1	Alive	-
K217	M	39	Asian	S	No	No	Haematuria	-	-	-	Clear Cell	N	I	1b	X	0	NX	0	No	No	No	No	No	No	52	2	2	18	-	13.7	Alive	-
K220	M	54	Afrocaribean	N/A	No	No	Pain	-	-	-	Clear Cell	N	III	3a	X	0	NX	0	Yes	Yes	Yes	No	No	No	100	9	4	29	-	4.8	Alive	-
K222	M	63	Caucasian	N/A	No	No	Incidental	-	-	-	Clear Cell	N	I	1b	X	0	NX	0	Yes	No	No	No	No	No	85	4	3	91	-	17.8	Alive	-
K226	M	72	Afrocaribean	ES	No	No	Abnormal Liver Function/Incidental	-	-	-	Clear Cell	N	III	3a	0	0	Peri-nephric	1	Yes	No	No	No	No	No	105	7	3	10	-	2.9	Alive	-
K228	F	79	Afrocaribean	NS	No	No	Haematuria	-	-	-	Clear Cell	Y	IV	4	X	1	NX	0	Yes	Yes	Yes	No	No	No	110	9	4	23	6.8	30.3	Alive	-
K229	M	49	Afrocaribean	S	No	No	Hydro/Varicocele	-	-	-	Clear Cell	N	IV	3a	2	0	Perihilar	Matted LNs	Yes	No	No	No	No	No	120	9	3	85	-	9.7	Alive	-
K233	M	81	Caucasian	NS	No	No	Incidental	-	-	-	Clear Cell	N	III	3a	X	0	NX	0	No	No	No	No	No	No	37	4	1	71	-	27.4	Alive	-
K234	M	63	Caucasian	N/A	No	No	Haematuria	-	-	-	Clear Cell	N	III	3a	X	0	NX	0	No	No	Yes	No	No	No	70	5	3	47	-	2.7	Death	N
K237	M	78	Caucasian	ES	No	No	Incidental	-	-	-	Clear Cell	N	I	1b	X	0	NX	0	No	No	No	No	No	No	55	2	2	16	-	25.4	Alive	-
K239	F	71	Caucasian	NS	No	No	Pain	-	-	-	Clear Cell	N	III	3a	X	0	NX	0	No	No	Yes	No	No	No	71	5	3	52	-	13.9	Alive	-
K242	F	66	Afrocaribean	ES	No	No	Abnormal Liver Function	-	-	-	Clear Cell	N	I	1b	X	0	NX	0	No	No	No	No	No	No	50	3	3	49	-	16.1	Alive	-
K243	F	84	Afrocaribean	NS	No	No	Incidental	-	-	-	Clear Cell	N	III	3a	X	0	NX	0	Yes	Yes	Yes	No	No	No	125	9	4	41	22.3	24	Alive	-
K245	M	67	Caucasian	NS	No	No	Pain	-	-	-	Clear Cell	N	III	3b	X	0	NX	0	No	Yes	Yes	Yes	No	No	105	5	3	22	-	15.6	Alive	-
K249	F	68	Afrocaribean	NS	No	No	Fatigue	-	-	-	Clear Cell	N	III	3a	0	0	Unknown	6	Yes	Yes	Yes	No	No	No	130	7	3	51	3.2	9.8	Alive	-
K250	M	51	Afrocaribean	N/A	No	No	Anaemia	-	-	-	Clear Cell	N	III	3a	0	0	Perihilar	10	Yes	Yes	Yes	No	No	No	100	6	2	82	-	27	Alive	-
K252	M	52	Afrocaribean	NS	No	No	Haematuria	-	-	-	Clear Cell	N	III	3a	X	0	NX	0	Yes	No	Yes	No	No	No	62	8	4	53	-	25.4	Alive	-
K253	M	67	Afrocaribean	NS	No	No	DVT	-	-	-	Clear Cell	N	III	3b	X	0	NX	0	Yes	Yes	Yes	Yes	No	No	90	6	3	59	8.7	29.7	Alive	-
K255	M	67	Afrocaribean	ES	No	No	Haematuria	-	-	-	Clear Cell	N	III	3b	0	0	Pelvic fat	6	Yes	Yes	Yes	Yes	No	No	85	6	3	35	-	25.3	Alive	-
K256	M	55	Caucasian	ES	No	No	Haematuria	-	-	-	Clear Cell	N	I	1a	X	0	NX	0	No	No	No	No	No	No	34	0	2	103	-	27.3	Alive	-
K263	M	82	Caucasian	NS	No	No	Haematuria	-	-	-	Clear Cell	N	IV	3b	2	1	Hilar / periadrenal / paraaortic	19	Yes	Yes	Yes	Yes	No	No	68	8	3	49	2.8	4.4	Death	Y
K265_1	F	63	Caucasian	NS	No	No	Incidental	-	-	-	Clear Cell	N	I	1a	X	0	NX	0	No	No	No	No	No	Yes	33	1	3	112	-	13.4	Alive	-
K265_2	AB	AB	AB	AB	AB	AB	AB	-	-	-	Clear Cell	N	I	1a	X	0	NX	0	No	No	No	No	No	Yes	25	1	3	AB	AB	AB	AB	AB
K272	M	45	Caucasian	N/A	No	No	Haematuria	-	-	-	Clear Cell	N	III	3a	0	0	Paraaortic	2	No	No	Yes	No	No	No	72	5	3	40	-	19.9	Alive	-
K276	M	71	Afrocaribean	N/A	No	No	Haematuria	-	-	-	Clear Cell	N	IV	3b	X	1	NX	0	Yes	Yes	Yes	Yes	No	No	115	7	3	67	-	20.8	Alive	-
K280	M	69	Caucasian	NS	No	No	Incidental	-	-	-	Clear Cell	N	IV	3a	0	1	Paraaortic	13	No	Yes	Yes	No	No	No	60	5	3	35	5.7	25	Alive	-
K304	F	57	Asian	ES	No	No	Anaemia	-	-	-	Clear Cell	N	IV	4	0	0	Hilar	2	No	Yes	No	No	No	No	120	9	4	55	5	21.6	Alive	-
K306	F	77	Caucasian	NS	No	No	Haematuria	-	-	-	Clear cell	N	I	1a	X	0	NX	0	no	no	no	no	No	No	21	1	2	64	-	26.2	Alive	-
K308	M	67	Afrocaribean	ES	No	No	Fatigue	-	-	-	Clear Cell	N	III	3a	X	0	NX	0	Yes	No	No	No	No	No	72	8	4	60	-	21.3	Alive	-
K323	M	61	Caucasian	S	No	No	Pain	-	-	-	Clear Cell	N	IV	3a	X	1	NX	0	No	Yes	Yes	No	No	No	60	4	2	42	1.4	20.4	Alive	-
K326	M	63	Caucasian	ES	No	No	Haematuria	-	-	-	Clear Cell	N	IV	4	0	0	Hilar / Paraaortic	3	Yes	Yes	Yes	Yes	No	No	145	9	4	6	2.8	19.6	Alive	-
K328	M	76	Caucasian	NS	No	No	Incidental	-	-	-	Clear Cell	N	IV	3a	2	1	Hilar / Paraaortic	7	Yes	Yes	Yes	No	No	No	150	11	4	35	-	1.5	Death	N
K334_L	AB	AB	AB	AB	AB	AB	AB	-	-	-	Clear Cell	N	I	1a	X	0	NX	0	No	No	No	No	AB	No	35	0	2	AB	AB	AB	AB	AB
K334_R	F	57	Caucasian	N/A	No	No	Incidental	-	-	-	Clear Cell	N	III	3a	X	0	NX	0	No	No	No	No	Yes	No	50	4	2	90	-	4.1	Alive	-
K352_1	M	43	Caucasian	S	No	No	Haematuria	-	-	-	Clear Cell	N	I	1a	X	0	NX	0	No	No	No	No	No	Yes	22	0	1	23	-	12.2	Alive	-
K352_2	AB	AB	AB	AB	AB	AB	AB	-	-	-	Clear Cell	N	I	1a	X	0	NX	0	No	No	No	No	No	Yes	15	0	1	AB	AB	AB	AB	AB
K354	M	79	Caucasian	N/A	No	No	Incidental	-	-	-	Clear Cell	N	I	1a	0	0	Perihilar	2	No	No	No	No	No	No	30	0	2	104	-	9.1	Alive	-
K357	M	34	Caucasian	N/A	No	No	Incidental	-	-	-	Clear Cell	N	I	1a	X	0	NX	0	No	No	No	No	No	No	18	0	1	38	-	13.8	Alive	-
K360	M	68	Caucasian	NS	No	No	Incidental	-	-	-	Clear Cell	N	II	2a	X	0	NX	0	No	No	No	No	No	No	85	4	3	72	-	15.2	Alive	-
K375	F	43	Caucasian	S	No	No	Incidental	-	-	-	Clear Cell	N	I	1a	X	0	NX	0	No	No	No	No	No	No	35	0	2	87	-	12.7	Alive	-
K376	F	59	Caucasian	NS	No	Yes	Unknown	-	-	-	Clear Cell	Y	IV	4	2	1	Paraaortic	4	Yes	Yes	Yes	No	No	No	110	11	4	32	1.8	3.5	Death	Y
K379	M	58	Caucasian	N/A	No	No	Incidental	-	-	-	Clear Cell	N	IV	3a	X	1	NX	0	Yes	No	Yes	No	No	No	170	7	3	16	-	13.8	Alive	-
K386	M	52	Caucasian	S	No	No	Pain	Nivolumab**	8	PR	Clear Cell	N	IV	3a	2	1	Hilar / Paraaortic	2	Yes	Yes	No	No	No	No	170	9	3	130	4.7	15.2	Alive	-
K390	F	50	Afrocaribean	N/A	No	No	Palpable mass, pain	-	-	-	Clear Cell	N	IV	3b	2	0	Paracaval	Matted LNs	Yes	Yes	Yes	Yes	No	No	135	9	3	39	2.7	5.4	Death	Y
K427	M	72	Caucasian	ES	No	No	Incidental	-	-	-	Clear Cell	Y	IV	4	2	1	Hilar / caval	7	Yes	Yes	Yes	Yes	No	No	130	12	4	89	9.9	13.1	Death	Y
K444	M	41	Afrocaribean	NS	No	No	Incidental	-	-	-	Clear Cell	N	I	1b	0	0	Hilar	1	No	No	No	No	No	No	42	3	3	43	-	8.5	Alive	-
K446	M	58	Caucasian	NS	No	No	DVT/PE	-	-	-	Clear Cell	Y	IV	4	1	0	Paracaval	1	Yes	Yes	Yes	Yes	No	No	150	9	4	72	0.9	8.5	Death	Y
K448	F	64	Caucasian	N/A	No	No	Haematuria	-	-	-	Clear cell	Y	IV	3a	X	1	NX	0	Yes	No	Yes	No	No	No	95	8	4	28	-	10.4	Alive	-
K450	F	57	Caucasian	N/A	No	No	Incidental	-	-	-	Clear Cell	N	III	3a	0	0	Hilar	2	Yes	No	No	No	No	No	110	9	4	45	-	11.6	Alive	-
K463	M	76	Caucasian	ES	No	No	Haematuria	-	-	-	Clear Cell	N	II	2b	X	0	NX	0	No	No	No	No	No	No	135	5	3	76	-	13.7	Alive	-
K520	F	72	Caucasian	NS	No	No	Haematuria	-	-	-	Clear Cell	N	IV	3a	X	1	NX	0	Yes	Yes	Yes	No	No	No	120	7	3	7	2.6	2.8	Alive	-
K523	M	65	Afrocaribean	N/A	No	No	Tiredness	-	-	-	Clear Cell	N	III	3a	0	0	Paraaortic	3	Yes	No	No	No	No	No	60	6	3	51	-	5.4	Alive	-
Legend
*Smoking status – NS: Never smoker / ES: Ex-smoker / S: Smoker / N/A: Unknown
** Continued post operatively
AB – As above (in the setting of samples from single patient with bilateral or multifocal RCCs)

## Sheet: S1B
Table S1B - Evolutionary subtypes, progression patterns, clinical characteristics
Patient	Overall Stage	TT (Y/N)	Leibovich score	Evolutionary subtype	ITH/WGII group	Progression group	wGII	ITH Index
						Progression group
K376	IV	N	11	Multiple_Clonal_Drivers	C3_Lo_ITH_Hi_WGII	Rapid	0.46	0
K304	IV	N	9	Multiple_Clonal_Drivers	C3_Lo_ITH_Hi_WGII	Rapid	0.42	0.333333
K326	IV	Y	9	Multiple_Clonal_Drivers	C3_Lo_ITH_Hi_WGII	Rapid	0.5	1
K263	IV	Y	8	Multiple_Clonal_Drivers	C3_Lo_ITH_Hi_WGII	Rapid	0.64	0.555556
K021	III	Y	6	Multiple_Clonal_Drivers	C3_Lo_ITH_Hi_WGII	Attenuated	0.38	0.571429
K323	IV	N	4	Multiple_Clonal_Drivers	C1_Lo_ITH_Lo_WGII	Attenuated	0.1	0
K328	IV	Y	11	Multiple_Clonal_Drivers	C3_Lo_ITH_Hi_WGII	NA	0.71	0.666667
K098	IV	Y	9	Multiple_Clonal_Drivers	C3_Lo_ITH_Hi_WGII	NA	0.63	0.75
K379	IV	N	7	Multiple_Clonal_Drivers	C3_Lo_ITH_Hi_WGII	Attenuated	0.64	0.333333
K128	III	N	7	Multiple_Clonal_Drivers	C4_Hi_ITH_Hi_WGII	NA	0.59	3.2
K245	III	Y	5	Multiple_Clonal_Drivers	C1_Lo_ITH_Lo_WGII	NA	0.23	0.8
K177	III	N	5	Multiple_Clonal_Drivers	C1_Lo_ITH_Lo_WGII	NA	0.06	0.666667
K107	IV	Y	9	BAP1_driven	C3_Lo_ITH_Hi_WGII	Rapid	0.62	0
K096	IV	Y	11	BAP1_driven	C4_Hi_ITH_Hi_WGII	Attenuated	0.6	3
K153	IV	N	10	BAP1_driven	C4_Hi_ITH_Hi_WGII	Rapid	0.42	5.5
K136	II	N	4	BAP1_driven	C2_Hi_ITH_Lo_WGII	Attenuated	0.22	2
K448	IV	N	8	BAP1_driven	C4_Hi_ITH_Hi_WGII	Attenuated	0.68	7.33333
K450	III	N	9	BAP1_driven	C1_Lo_ITH_Lo_WGII	NA	0.33	1
K252	III	N	8	BAP1_driven	C4_Hi_ITH_Hi_WGII	NA	0.77	4.25
K191	III	Y	6	BAP1_driven	C4_Hi_ITH_Hi_WGII	NA	0.8	1.66667
K234	III	Y	5	BAP1_driven	C4_Hi_ITH_Hi_WGII	NA	0.52	2.5
K027	I	N	4	BAP1_driven	C1_Lo_ITH_Lo_WGII	NA	0.13	0.8
K097	I	N	1	BAP1_driven	C3_Lo_ITH_Hi_WGII	NA	0.53	1
K143	I	N	1	BAP1_driven	C1_Lo_ITH_Lo_WGII	NA	0.29	0.285714
K249	III	Y	7	PBRM1-->SETD2	C2_Hi_ITH_Lo_WGII	Rapid	0.28	1.66667
K130	IV	N	6	PBRM1-->SETD2	C2_Hi_ITH_Lo_WGII	Attenuated	0.23	2.75
K208	IV	N	3	PBRM1-->SETD2	C1_Lo_ITH_Lo_WGII	Attenuated	0.14	0.25
K071	IV	Y	11	PBRM1-->SETD2	C2_Hi_ITH_Lo_WGII	Attenuated	0.15	2
K243	III	Y	9	PBRM1-->SETD2	C4_Hi_ITH_Hi_WGII	Attenuated	0.49	13.5
K123	IV	N	9	PBRM1-->SETD2	C4_Hi_ITH_Hi_WGII	Attenuated	0.47	3.66667
K206	IV	N	8	PBRM1-->SETD2	C2_Hi_ITH_Lo_WGII	Attenuated	0.33	2.66667
K156	III	N	10	PBRM1-->SETD2	C4_Hi_ITH_Hi_WGII	NA	0.67	6.25
K124	III	N	4	PBRM1-->SETD2	C1_Lo_ITH_Lo_WGII	NA	0.1	0.75
K520	IV	N	7	PBRM1-->PI3K	C4_Hi_ITH_Hi_WGII	Attenuated	0.39	2.25
K180	III	Y	4	PBRM1-->PI3K	C2_Hi_ITH_Lo_WGII	Attenuated	0.09	1.66667
K029	IV	N	11	PBRM1-->PI3K	C2_Hi_ITH_Lo_WGII	Attenuated	0.32	3.66667
K059	III	Y	7	PBRM1-->PI3K	C1_Lo_ITH_Lo_WGII	NA	0.27	1
K139	III	Y	5	PBRM1-->PI3K	C3_Lo_ITH_Hi_WGII	NA	0.5	1
K242	I	N	3	PBRM1-->PI3K	C1_Lo_ITH_Lo_WGII	NA	0.06	0.5
K150	I	N	2	PBRM1-->PI3K	C4_Hi_ITH_Hi_WGII	NA	0.7	1.14286
K039	IV	Y	9	PBRM1-->sCNA	C4_Hi_ITH_Hi_WGII	Attenuated	0.8	1.83333
K228	IV	Y	9	PBRM1-->sCNA	C4_Hi_ITH_Hi_WGII	Attenuated	0.37	2.33333
K226	III	N	7	PBRM1-->sCNA	C3_Lo_ITH_Hi_WGII	NA	0.7	0.555556
K360	II	N	4	PBRM1-->sCNA	C4_Hi_ITH_Hi_WGII	NA	0.74	1.28571
K145	I	N	3	PBRM1-->sCNA	C2_Hi_ITH_Lo_WGII	NA	0.14	1.5
K216	I	N	0	PBRM1-->sCNA	C4_Hi_ITH_Hi_WGII	NA	0.56	2.33333
K446	IV	N	9	VHL_wt	C4_Hi_ITH_Hi_WGII	Rapid	0.97	1.14286
K390	IV	Y	9	VHL_wt	C2_Hi_ITH_Lo_WGII	Rapid	0.2	1.33333
K427	IV	Y	12	VHL_wt	C4_Hi_ITH_Hi_WGII	Attenuated	0.79	3.33333
K169	III	Y	7	VHL_wt	C4_Hi_ITH_Hi_WGII	NA	0.46	1.8
K255	III	Y	6	VHL_wt	C1_Lo_ITH_Lo_WGII	NA	0.24	0
K357	I	N	0	VHL_wt	C1_Lo_ITH_Lo_WGII	NA	0.21	0
K253	III	Y	6	Monodriver_VHL	C1_Lo_ITH_Lo_WGII	Attenuated	0.29	0
K334	III	N	4	Monodriver_VHL	C1_Lo_ITH_Lo_WGII	NA	0.1	0.25
K114	I	N	0	Monodriver_VHL	C1_Lo_ITH_Lo_WGII	NA	0.15	0.25
K256	I	N	0	Monodriver_VHL	C1_Lo_ITH_Lo_WGII	NA	0.19	0.4
K265	I	N	1	Monodriver_VHL	C1_Lo_ITH_Lo_WGII	NA	0.1	0
K352	I	N	0	Monodriver_VHL	C1_Lo_ITH_Lo_WGII	NA	0.08	0
K375	I	N	0	Monodriver_VHL	C1_Lo_ITH_Lo_WGII	NA	0.06	0
K065	I	N	2	Monodriver_VHL	C1_Lo_ITH_Lo_WGII	NA	0.08	0
K184	I	N	2	Monodriver_VHL	C1_Lo_ITH_Lo_WGII	NA	0.17	0.333333
K217	I	N	2	Monodriver_VHL	C1_Lo_ITH_Lo_WGII	NA	0.05	0
K444	I	N	3	Monodriver_VHL	C1_Lo_ITH_Lo_WGII	NA	0.23	0.5
K023	III	Y	6	non_driver_subtype	C2_Hi_ITH_Lo_WGII	NA	0.29	2
K070	III	N	7	non_driver_subtype	C4_Hi_ITH_Hi_WGII	NA	0.92	6
K135	II	N	4	non_driver_subtype	C2_Hi_ITH_Lo_WGII	NA	0.06	2
K354	I	N	0	non_driver_subtype	C3_Lo_ITH_Hi_WGII	NA	0.6	0
K032	I	N	2	non_driver_subtype	C1_Lo_ITH_Lo_WGII	NA	0.09	0
K064	I	N	0	non_driver_subtype	C3_Lo_ITH_Hi_WGII	NA	0.54	0
K066	IV	N	8	non_driver_subtype	C3_Lo_ITH_Hi_WGII	Rapid	0.83	1
K079	I	N	1	non_driver_subtype	C1_Lo_ITH_Lo_WGII	NA	0.06	0
K099	III	Y	7	non_driver_subtype	C3_Lo_ITH_Hi_WGII	NA	0.64	0.363636
K104	III	N	9	non_driver_subtype	C2_Hi_ITH_Lo_WGII	Attenuated	0.17	1.66667
K105	III	N	5	non_driver_subtype	C1_Lo_ITH_Lo_WGII	NA	0.16	0
K110	II	N	5	NA	NA	NA	NA	NA
K118	III	Y	5	non_driver_subtype	C1_Lo_ITH_Lo_WGII	NA	0.05	0
K119	IV	N	9	non_driver_subtype	C2_Hi_ITH_Lo_WGII	Attenuated	0.14	1.25
K138	I	N	3	non_driver_subtype	C1_Lo_ITH_Lo_WGII	NA	0.12	0.5
K158	I	N	1	non_driver_subtype	C3_Lo_ITH_Hi_WGII	NA	0.63	0.875
K162	I	N	3	non_driver_subtype	C4_Hi_ITH_Hi_WGII	NA	0.5	3.33333
K163	III	N	8	non_driver_subtype	C4_Hi_ITH_Hi_WGII	Rapid	0.77	9
K165	IV	N	6	non_driver_subtype	C4_Hi_ITH_Hi_WGII	Attenuated	0.71	1.66667
K167	III	Y	6	non_driver_subtype	C4_Hi_ITH_Hi_WGII	NA	0.41	3
K176	I	N	2	non_driver_subtype	C1_Lo_ITH_Lo_WGII	NA	0.32	0.75
K182	I	N	0	non_driver_subtype	C1_Lo_ITH_Lo_WGII	NA	0.19	0
K207	III	Y	6	non_driver_subtype	C4_Hi_ITH_Hi_WGII	NA	0.49	1.5
K220	III	Y	9	non_driver_subtype	C4_Hi_ITH_Hi_WGII	NA	0.94	3.25
K222	I	N	4	non_driver_subtype	C1_Lo_ITH_Lo_WGII	NA	0.29	0.333333
K229	IV	N	9	non_driver_subtype	C3_Lo_ITH_Hi_WGII	Attenuated	0.38	0.25
K233	III	N	4	non_driver_subtype	C1_Lo_ITH_Lo_WGII	NA	0.05	1
K237	I	N	2	non_driver_subtype	C1_Lo_ITH_Lo_WGII	NA	0.17	0.5
K239	III	Y	5	non_driver_subtype	C2_Hi_ITH_Lo_WGII	NA	0.26	2
K250	III	Y	6	non_driver_subtype	C1_Lo_ITH_Lo_WGII	NA	0.34	0.714286
K272	III	Y	5	non_driver_subtype	C4_Hi_ITH_Hi_WGII	NA	0.59	8.5
K276	IV	Y	7	non_driver_subtype	C4_Hi_ITH_Hi_WGII	Attenuated	0.6	1.5
K280	IV	N	5	non_driver_subtype	C4_Hi_ITH_Hi_WGII	Attenuated	0.36	1.4
K306	I	N	1	non_driver_subtype	C1_Lo_ITH_Lo_WGII	NA	0.07	0
K308	III	N	8	non_driver_subtype	C4_Hi_ITH_Hi_WGII	NA	0.5	1.66667
K386	IV	N	9	non_driver_subtype	C2_Hi_ITH_Lo_WGII	Attenuated	0.32	1.5
K463	II	N	5	non_driver_subtype	C4_Hi_ITH_Hi_WGII	NA	0.71	3
K523	III	N	6	non_driver_subtype	C4_Hi_ITH_Hi_WGII	NA	0.75	4.33333
Legend
N/A - Not available
