# Supplementary material for: Deterministic Evolutionary Trajectories Influence Primary Tumor Growth: TRACERx Renal
Source: Cell. 2018 Apr 19;173(3):595–610.e11. doi: 10.1016/j.cell.2018.03.043 (PMC5938372; doi:10.1016/j.cell.2018.03.043)
Supplement: Table S3. TRACERx Renal Cohort: Multiregional Ki67 Immunohistochemistry Staining Analysis, Related to Figure 4 [file mmc3.xlsx]

## Sheet: ki67_supplementary_table
Patient	RegionID	ki67_tot	VHL_WT?
K059	R2d1xx1	1.54845	0
K059	R3d1xx1	1.45398	0
K059	R4d1xx1	0.813958	0
K059	R6d1xx1	0.677518	0
K059	R8d1xx1	0.993522	0
K059	R9d1xx1	0.827918	0
K059	R10d1xx1	0.13265	0
K059	R11d1xx1	0.862069	0
K059	R13d1xx1	1.66648	0
K064	R3d1xx1	1.98806	0
K064	R2d1xx1	0.95724	0
K064	R1d1xx1	3.41768	0
K065	R1d2xx1	0.473672	0
K065	R2d1xx1	0.431723	0
K065	R3d2xx1	0.78517	0
K065	R4d1xx1	0.712222	0
K065	R5d1xx1	0.149952	0
K065	R6d1xx1	0.853242	0
K065	R7d1xx1	0.234714	0
K065	R8d1xx1	0.27331	0
K065	R9d1xx1	0.316674	0
K105	R1d1xx1	1.67926	0
K105	R2d1xx1	2.67906	0
K105	R3d1xx1	2.76775	0
K114	R1d1xx1	2.48199	0
K114	R2d1xx1	1.55905	0
K114	R3d1xx1	2.01021	0
K114	R4d1	1.45881	0
K118	R1d1xx1	3.85123	0
K118	R2d1xx1	2.12728	0
K118	R3d1xx1	1.58185	0
K118	R4d1xx1	1.12938	0
K119	R1d1tg1	2.62431	0
K119	R2d1tg1	4.71186	0
K119	R4d1tg1	1.96218	0
K123	R24d1xx1	5.31804	0
K123	R33d1xx1	0.246499	0
K123	R34d1xx1	2.95611	0
K123	R49d1xx1	6.08618	0
K123	R79d1xx1	2.25152	0
K124	R38d1tg1	1.06688	0
K124	R33d1tg1	1.00242	0
K124	R17d1tg1	0.724317	0
K124	R36d1tg1	1.32017	0
K124	R13d1tg1	0.882088	0
K124	R44d1tg1	1.33976	0
K124	R34d1tg1	0.452438	0
K124	R42d1tg1	0.571772	0
K124	R47d1tg1	0.987722	0
K124	R48d1tg1	1.74357	0
K124	R39d1tg1	0.78566	0
K124	R41d1tg1	1.12505	0
K124	R32d1tg1	0.300377	0
K124	R37d1tg1	1.00072	0
K124	R45d1tg1	1.01985	0
K124	R31d1tg1	0.75826	0
K124	R18d1tg1	0.651721	0
K124	R15d1tg1	0.43688	0
K124	R40d1tg1	1.69419	0
K124	R46d1tg1	1.76935	0
K124	R43d1tg1	1.07487	0
K124	R16d1tg1	0.943265	0
K124	R14d1tg1	1.10489	0
K124	R35d1tg1	0.792478	0
K136	R1d1xx1	0.412763	0
K136	R2d1xx1	0.980472	0
K136	R3d1xx1	0.600601	0
K136	R4d1xx1	6.99328	0
K136	R5d1xx1	1.06123	0
K136	R6d1xx1	1.27012	0
K136	R7d1xx1	2.84522	0
K136	R8d1xx1	1.18985	0
K153	R48d1tg1	5.93148	0
K153	R49d1tg1	2.44568	0
K153	R50d1tg1	5.18526	0
K153	R51d1tg1	1.36505	0
K153	R53d1tg1	23.5978	0
K153	R54d1tg1	12.8813	0
K153	R55d1tg1	4.52935	0
K153	R56d1tg1	5.54846	0
K153	R57d1tg1	10.4762	0
K153	R58d1tg1	9.24248	0
K163	R6d1tg1	0.176507	0
K163	R9d1tg1	0.398488	0
K163	R10d1tg1	0.699464	0
K163	R12d1tg1	1.41729	0
K163	R13d1tg1	1.46536	0
K163	R16d1tg1	0.127265	0
K163	R17d1tg1	0.25729	0
K163	R18d1tg1	0.177916	0
K163	R19d1tg1	0.0750429	0
K163	R21d1tg1	0.0984187	0
K163	R24d1tg1	0.116347	0
K163	R25d1tg1	1.09783	0
K163	R26d1tg1	0.248396	0
K163	R27d1tg1	0.182045	0
K163	R31d1tg1	0.749176	0
K163	R32d1tg1	1.19036	0
K163	R35d1tg1	0.460083	0
K165	R1d1xx1	2.41478	0
K165	R2d1xx1	17.9358	0
K165	R3d1xx1	17.9358	0
K165	R4d1xx1	7.4913	0
K165	R5d1xx1	4.3877	0
K165	R6d1xx1	3.88592	0
K165	R7d1xx1	3.85297	0
K165	R8d1xx1	6.89221	0
K165	R10d1xx1	3.41393	0
K165	R11d1xx1	4.00552	0
K165	R12d1xx1	2.77734	0
K165	R13d1xx1	2.44066	0
K165	R15d1xx1	4.19188	0
K165	R16d1xx1	1.64351	0
K165	R17d1xx1	12.4272	0
K165	R18d1xx1	3.25697	0
K165	R19d1xx1	4.68127	0
K165	R20d1xx1	16.6206	0
K165	R24d1xx1	0.98912	0
K165	R25d1xx1	4.56809	0
K165	R26d1xx1	1.95392	0
K165	R27d1xx1	1.58387	0
K165	R28d1xx1	1.39494	0
K165	R29d1xx1	1.54622	0
K165	R30d1xx1	0.574569	0
K165	R31d1xx1	0.935604	0
K165	R32d1xx1	2.71232	0
K165	R33d1xx1	0.247198	0
K169	R2d1tg1	2.15635	1
K169	R3d1tg1	2.0574	1
K169	R5d1tg1	1.28693	1
K169	R6d1tg1	1.11319	1
K169	R7d1tg1	4.65453	1
K169	R8d1tg1	5.6308	1
K169	R10d1tg1	2.91243	1
K169	R13d1tg1	2.23742	1
K169	R14d1tg1	1.91013	1
K180	R4d1tg1	3.7494	0
K180	R6d1tg1	15.5055	0
K180	R13d1tg1	4.05861	0
K180	R16d1tg1	3.25145	0
K180	R21d1tg1	4.03124	0
K180	R22d1tg1	1.70397	0
K180	R25d1tg1	2.72421	0
K180	R28d1tg1	1.29424	0
K180	R29d1tg1	6.74757	0
K191	R3d1tg1	2.43813	0
K191	R4d1tg1	7.76269	0
K191	R5d1tg1	7.42012	0
K191	R6d1tg1	9.22459	0
K191	R8d1tg1	5.09798	0
K191	R9d1tg1	14.7543	0
K206	R1d1xx1	3.9659	1
K206	R2d1xx1	6.05588	1
K206	R4d1xx1	4.45727	1
K206	R5d1xx1	3.6645	1
K206	R6d1xx1	0.584946	1
K206	R7d1xx1	0.940523	1
K206	R9d1xx1	9.76086	1
K206	R16d1xx1	5.51061	1
K206	R17d1xx1	12.4096	1
K206	R18d1xx1	5.74218	1
K220	R1d1xx1	8.60245	0
K220	R2d1xx1	3.92832	0
K220	R5d1xx1	2.2001	0
K220	R8d1xx1	1.45964	0
K220	R9d1xx1	2.57301	0
K220	R11d1xx1	0.529865	0
K220	R12d1xx1	2.91609	0
K220	R13d1xx1	17.9179	0
K220	R14d1xx1	14.8497	0
K220	R15d1xx1	1.44457	0
K222	R2d1xx1	0.142562	0
K222	R3d2xx1	0.392557	0
K226	R3d1xx1	0.529029	0
K226	R6d1xx1	0.377572	0
K228	R3d1xx1	12.8899	1
K228	R6d1xx1	1.025	1
K228	R9d1xx1	0.460299	1
K229	R1d1xx1	1.69492	0
K229	R2d1xx1	2.46805	0
K229	R3d1xx1	0.861166	0
K233	R1d1xx1	1.18198	0
K233	R2d1xx1	0.227045	0
K233	R3d1xx1	1.01467	0
K234	R1d1xx1	0.340958	0
K234	R2d1xx1	0.46735	0
K234	R3d1xx1	0.476023	0
K234	R4d1xx1	0.241519	0
K234	R5d1xx1	0.365292	0
K234	R6d1xx1	0.344973	0
K234	R7d1xx1	0.595364	0
K234	R8d1xx1	0.166774	0
K234	R9d1xx1	1.3934	0
K234	R10d1xx1	0.25493	0
K234	R12d1xx1	0.251346	0
K234	R14d1xx1	0.204918	0
K234	R20d1xx1	0.16998	0
K237	R1d1xx1	0.78607	0
K237	R2d1xx1	0.770806	0
K237	R3d1xx1	1.00153	0
K237	R4d1xx1	0.57955	0
K237	R5d1xx1	0.888589	0
K237	R6d1xx1	0.107426	0
K237	R7d1xx1	0.0828236	0
K237	R8d1xx1	0.255407	0
K239	R2d1xx1	0.11919	0
K239	R3d1xx1	0.0493583	0
K239	R4d1xx1	0.159149	0
K239	R5d1xx1	0.210069	0
K239	R8d1xx1	0.0269098	0
K239	R9d1xx1	0.0297832	0
K239	R10d1xx1	0.0155602	0
K239	R11d1xx1	0.0124378	0
K243	R1d1tg1	1.38481	0
K243	R2d1tg1	1.29529	0
K243	R3d1tg1	3.02825	0
K243	R4d1tg1	0.645459	0
K243	R5d1tg1	0.565284	0
K243	R6d1tg1	1.52651	0
K243	R7d1tg1	0.0539229	0
K243	R8d1tg1	0.0420168	0
K243	R11d1tg1	0.111475	0
K243	R12d1tg1	0.917524	0
K243	R13d1tg1	0.264385	0
K243	R14d1tg1	0.643729	0
K243	R15d1tg1	1.36847	0
K243	R16d1tg1	0.679439	0
K243	R17d1tg1	1.15322	0
K243	R18d1tg1	0.152357	0
K243	R19d1tg1	0.0723892	0
K243	R20d1tg1	0.0369028	0
K243	R21d1tg1	0.704616	0
K243	R23d1tg1	0.0881986	0
K243	R24d1tg1	0.272127	0
K249	R8d1xx1	1.11586	0
K249	R12d1xx1	1.96217	0
K249	R15d1xx1	1.38222	0
K249	R16d1xx1	3.17179	0
K249	R6d1xx1	1.62749	0
K249	R10d1xx1	1.66957	0
K249	R9d1xx1	3.18287	0
K249	R1d1xx1	2.29213	0
K249	R14d1xx1	2.17172	0
K249	R11d1xx1	2.74284	0
K249	R17d1xx1	0.0647801	0
K249	R4d1xx1	1.03066	0
K249	R13d1xx1	1.23614	0
K249	R5d1xx1	1.03555	0
K250	R7d1xx1	2.13508	0
K250	R6d1xx1	0.501098	0
K250	R1d1xx1	0.522324	0
K252	R1d1xx1	7.20098	0
K252	R3d1xx1	1.86902	0
K252	R4d1xx1	6.69731	0
K252	R5d1xx1	1.35544	0
K253	R4d1	4.12118	0
K253	R7d1tg1	5.14061	0
K255	R3d1	14.6566	1
K255	R6d1tg1	18.6155	1
K255	R7d1	10.1951	1
K255	R10d1tg1	19.2302	1
K255	R11d1tg1	31.9379	1
K255	R12d1tg1	36.3031	1
K255	R13d1tg1	36.8916	1
K256	R13d1xx1	1.85493	0
K256	R14d1xx1	3.15815	0
K256	R15d1xx1	3.24394	0
K256	R16d1xx1	2.67655	0
K272	R1d1xx1	1.26476	0
K272	R2d1xx1	1.03492	0
K272	R3d1xx1	0.95305	0
K272	R4d1xx1	1.56957	0
K272	R5d1xx1	0.425111	0
K272	R11d1xx1	2.61961	0
K272	R12d1xx1	4.59631	0
K272	R13d1xx1	3.13347	0
K272	R14d1xx1	4.40431	0
K272	R15d1xx1	1.454	0
K272	R16d1xx1	1.26993	0
K272	R17d1xx1	0.747244	0
K272	R18d1xx1	2.41531	0
K272	R19d1xx1	2.1533	0
K272	R20d1xx1	3.46891	0
K272	R21d1xx1	1.16054	0
K272	R22d1xx1	1.06818	0
K272	R23d1xx1	2.62274	0
K272	R24d1xx1	4.23806	0
K276	R3d1tg1	13.6333	0
K276	R6d1	12.4836	0
K276	R13d1tg1	9.27524	0
K276	R15d1tg1	9.05471	0
K276	R16d1tg1	4.45318	0
K276	R17d1	6.38476	0
K276	R18d1	18.0868	0
K334	R1d1xx1	0.877027	0
K334	R5d1xx1	1.02482	0
K334	R6d1xx1	1.22867	0
K352	R1d1xx1	1.42554	0
K352	R2d1xx1	3.03283	0
K352	R3d1xx1	6.90872	0
K352	R4d1xx1	1.26117	0
K352	R6d1xx1	0.523455	0
K352	R5d1xx1	0.295058	0
K354	R2d1xx1	5.19721	0
K354	R3d1xx1	1.83118	0
K354	R4d1xx1	1.9575	0
K354	R5d1xx1	2.30173	0
K354	R6d1xx1	1.39584	0
K354	R8d1xx1	2.13468	0
K354	R10d1xx1	2.16861	0
K357	R1d1xx1	2.16305	1
K357	R2d1xx1	4.11538	1
K357	R3d1xx1	4.50884	1
K360	R1d1xx1	1.71821	0
K360	R2d1xx1	0.51619	0
K360	R3d1xx1	0.648968	0
K360	R4d1xx1	0.656455	0
K360	R5d1xx1	1.25563	0
K360	R6d1xx1	1.5765	0
K360	R7d1xx1	0.663995	0
K360	R8d1xx1	1.15163	0
K360	R9d1xx1	1.96156	0
K360	R10d1xx1	1.79053	0
K360	R11d1xx1	1.50889	0
K360	R12d1xx1	2.07181	0
K360	R13d1xx1	9.30992	0
K360	R14d1xx1	2.86465	0
K375	R2d1xx1	1.16343	0
K375	R3d1xx1	0.636342	0
K375	R4d1xx1	1.22856	0
K375	R5d1xx1	1.18371	0
K375	R6d1xx1	0.911989	0
K375	R7d1xx1	1.88601	0
K376	R3d1xx1	16.0809	0
K376	R4d1xx1	22.534	0
K376	R5d1xx1	26.7229	0
K376	R7d1xx1	25.1772	0
K376	R9d1xx1	25.3338	0
K379	R13d1xx1	1.10133	0
K379	R14d1xx1	7.19687	0
K379	R17d1xx1	9.95773	0
K379	R18d1xx1	5.59426	0
K379	R19d1xx1	3.24569	0
K379	R20d1xx1	2.06351	0
K379	R21d1xx1	4.67287	0
K379	R22d1xx1	7.65484	0
K379	R23d1xx1	5.95439	0
K379	R24d1xx1	2.32342	0
K390	R11d1xx1	5.05519	1
K390	R14d1xx1	6.17675	1
K390	R15d1xx1	6.05799	1
K390	R16d1xx1	4.21044	1
K390	R17d1xx1	8.90266	1
K390	R18d1xx1	2.29599	1
K390	R19d1xx1	4.35059	1
K390	R20d1xx1	3.61862	1
K390	R21d1xx1	16.0356	1
K390	R23d1xx1	17.1554	1
K390	R24d1xx1	7.49188	1
K390	R7d1xx1	4.31151	1
K390	R8d1xx1	3.38636	1
K390	R9d1xx1	8.69276	1
K446	R1d1xx1	0.15545	1
K446	R2d1xx1	0.0609286	1
K446	R3d1xx1	0.280767	1
K446	R4d1xx1	1.08019	1
K446	R5d1xx1	0.174014	1
K446	R7d1xx1	0.137931	1
K446	R8d1xx1	0.354702	1
K446	R10d1xx1	0.147935	1
K446	R11d1xx1	0.155446	1
K446	R12d1xx1	0.108696	1
K446	R13d1xx1	1.17331	1
K446	R14d1xx1	1.52874	1
K446	R15d1xx1	0.811141	1
K446	R16d1xx1	2.61605	1
K446	R17d1xx1	3.38983	1
K446	R18d1xx1	8.48908	1
K446	R25d1xx1	0.715666	1
K448	R1d1xx1	1.41821	0
K448	R2d1xx1	0.353397	0
K448	R3d1xx1	1.22348	0
K448	R4d1xx1	0.352486	0
K448	R5d1xx1	0.657483	0
K448	R6d1xx1	0.394329	0
K448	R7d1xx2	0.237154	0
K448	R8d1xx1	0.0976753	0
K448	R10d1xx1	0.0483014	0
K448	R12d1xx1	0.415237	0
K448	R23d1xx1	0.886707	0
K448	R24d1xx1	0.271193	0
K448	R27d1xx1	0.87017	0
K448	R28d1xx1	8.21144	0
K448	R29d1xx1	2.43947	0
K448	R31d1xx1	0.111643	0
K448	R32d1xx1	0.32066	0
K448	R33d1xx1	0.0705136	0
K448	R42d1xx1	0.0880222	0
K448	R43d1xx1	0.801073	0
K448	R47d1xx1	0.0405712	0
K448	R48d1xx1	0.928145	0
K448	R51d1xx1	0.983735	0
K448	R52d1xx1	4.94055	0
K450	R1d1xx1	0.0165461	0
K450	R2d1xx1	0.114419	0
K450	R3d1xx1	0.0188672	0
K450	R4d1xx1	0.0713133	0
K450	R5d1xx1	0.0408898	0
K450	R6d1xx1	0.11218	0
K450	R7d1xx1	0.0289942	0
K450	R8d1xx1	0.027708	0
K450	R14d1xx1	0.50657	0
K450	R16d1xx1	0.0324517	0
K520	R1d1xx1	0.00732315	0
K520	R2d1xx1	0.00557276	0
K520	R3d1xx1	0.0211625	0
K520	R4d1xx1	0.0243798	0
K520	R5d1xx1	0.0237216	0
K520	R6d1xx1	0.0463445	0
K520	R8d1xx1	0.0355729	0
K520	R9d1xx1	0.0501836	0
K520	R10d1xx1	0.0639337	0
K520	R11d1xx1	0.145577	0
K520	R12d1xx1	0.00815812	0
K520	R13d1xx1	0.614602	0
K520	R14d1xx1	1.27851	0
K520	R15d1xx1	1.45124	0
K021	R3d1xx1	11.6821	1
K023	R1d1xx1	5.25909	0
K027	R2d1xx1	1.59262	0
K027	R3d1xx1	3.88112	0
K027	R4d1xx1	0.317832	0
K027	R5d1xx1	0.799415	0
K029	R8d1xx1	4.13055	0
K029	R7d1xx1	1.04528	0
K029	R6d1xx1	4.87399	0
K029	R10d1xx1	4.87345	0
K029	R9d1xx1	2.26647	0
K029	R1d1xx1	5.87041	0
K029	R3d1xx1	0.697784	0
K029	R11d1xx1	4.92493	0
K029	R4d1xx1	0.826132	0
K029	R5d1xx1	1.94306	0
K039	R3d1tg1	11.9042	0
K039	R1d1tg1	5.05551	0
K039	R7d1tg1	11.3345	0
K039	R5d1tg1	2.1636	0
K039	R9d1tg1	8.25966	0
K039	R2d1tg1	3.74623	0
K066	R1d1xx1	17.9243	0
K066	R2d1xx1	7.22514	0
K066	R3d1xx1	4.03972	0
K066	R4d1xx1	0.117678	0
K066	R7d1xx1	20.9027	0
K070	R11d1xx1	5.75748	0
K070	R12d1xx1	6.62198	0
K070	R14d1xx1	7.97546	0
K070	R16d1xx1	8.18176	0
K070	R3d1xx1	16.0375	0
K070	R4d1xx1	14.4075	0
K070	R5d1xx1	4.24124	0
K070	R6d1xx2	7.37203	0
K070	R9d1xx1	11.5866	0
K071	R9d1xx1	6.28388	0
K071	R1d1xx1	8.53196	0
K071	R3d1xx1	4.8655	0
K071	R11d1xx1	3.97269	0
K098	R2d1xx1	5.87484	0
K098	R3d1xx1	1.44609	0
K098	R4d1xx1	7.41335	0
K098	R5d1xx1	2.65647	0
K098	R7d1xx1	6.64594	0
K098	R8d1xx1	5.66154	0
K128	R10d1tg1	0.632477	0
K128	R11d1tg1	0.744305	0
K128	R13d1tg1	0.289286	0
K128	R15d1tg1	0.650163	0
K128	R17d1tg1	0.440141	0
K128	R25d1tg1	1.19193	0
K128	R29d1tg1	0.723689	0
K128	R30d1tg1	0.266874	0
K128	R31d1tg1	1.62813	0
K128	R32d1tg1	2.81239	0
K128	R33d1tg1	0.9978	0
K128	R34d1tg1	0.174203	0
K128	R37d1tg1	1.46765	0
K128	R44d1tg1	0.249958	0
K128	R4d1tg1	1.18649	0
K128	R50d1tg1	1.25974	0
K128	R51d1tg1	1.58826	0
K128	R53d1tg1	3.01645	0
K128	R54d1tg1	2.06515	0
K128	R56d1tg1	1.63872	0
K128	R57d1tg1	1.35874	0
K128	R59d1tg1	0.739143	0
K128	R5d1tg1	1.84508	0
K128	R60d1tg1	1.36318	0
K128	R61d1tg1	0.620877	0
K128	R63d1tg1	1.12629	0
K128	R64d1tg1	1.14647	0
K128	R65d1tg1	0.88349	0
K128	R67d1tg1	0.578813	0
K128	R68d1tg1	0.396784	0
K128	R69d1tg1	0.639554	0
K128	R6d1tg1	0.57537	0
K128	R70d1tg1	0.50499	0
K128	R71d1tg1	0.512305	0
K128	R72d1tg1	0.981479	0
K128	R74d1tg1	1.17647	0
K128	R75d1tg1	1.75449	0
K128	R76d1tg1	2.90678	0
K128	R77d1tg1	1.33537	0
K128	R78d1tg1	0.926301	0
K128	R79d1tg1	0.412124	0
K128	R8d1tg1	0.260395	0
K128	R9d1tg1	0.574988	0
K130	R3d1tg1	0.041658	0
K130	R6d1tg1	0.165631	0
K130	R33d1tg1	0.204012	0
K130	R75d1tg1	1.95518	0
K130	R17d1tg1	2.56611	0
K130	R50d1tg1	0.831678	0
K130	R70d1tg1	0.301151	0
K130	R20d1tg1	1.95228	0
K130	R73d1tg1	1.58932	0
K130	R23d1tg1	0.691563	0
K130	R77d1tg1	3.66622	0
K130	R28d1tg1	2.03241	0
K130	R52d1tg1	0.425811	0
K130	R13d1tg1	1.0661	0
K130	R49d1tg1	2.57946	0
K130	R44d1tg1	2.12572	0
K130	R61d1tg1	2.66252	0
K130	R51d1tg1	0.132087	0
K130	R34d1tg1	0.568881	0
K130	R54d1tg1	2.47213	0
K130	R56d1tg1	1.20076	0
K130	R10d1tg1	1.09871	0
K130	R64d1tg1	1.52939	0
K130	R22d1tg1	0.246407	0
K130	R29d1tg1	0.656072	0
K130	R47d1tg1	0.430254	0
K130	R48d1tg1	0.689953	0
K130	R39d1tg1	0.168684	0
K130	R55d1tg1	0.682012	0
K130	R41d1tg1	0.0482044	0
K130	R32d1tg1	0.1	0
K130	R74d1tg1	2.73629	0
K130	R21d1tg1	0.244339	0
K130	R72d1tg1	0.104439	0
K130	R1d1tg1	0.0732959	0
K130	R37d1tg1	0.13833	0
K130	R45d1tg1	1.63371	0
K130	R25d1tg1	1.24196	0
K130	R7d1tg1	1.33902	0
K130	R68d1tg1	0.573331	0
K130	R11d1tg1	0.210257	0
K130	R78d1tg1	1.03254	0
K130	R31d1tg1	0.501393	0
K130	R57d1tg1	0.143455	0
K130	R18d1tg1	0.900901	0
K130	R67d1tg1	0.507614	0
K130	R15d1tg1	2.20456	0
K130	R30d1tg1	0.333492	0
K130	R8d1tg1	0.533771	0
K130	R12d1tg1	0.381471	0
K130	R5d1tg1	0.0276683	0
K130	R63d1tg1	0.816604	0
K130	R40d1tg1	0.0810194	0
K130	R76d1tg1	1.48511	0
K130	R24d1tg1	1.55214	0
K130	R9d1tg1	0.198209	0
K130	R46d1tg1	0.363636	0
K130	R27d1tg1	1.01541	0
K130	R53d1tg1	1.04633	0
K130	R43d1tg1	0.50739	0
K130	R26d1tg1	0.206186	0
K130	R16d1tg1	5.70281	0
K130	R2d1tg1	0.0123503	0
K130	R80d1tg1	1.93252	0
K130	R69d1tg1	0.235446	0
K130	R59d1tg1	0.247052	0
K130	R79d1tg1	1.32643	0
K130	R19d1tg1	0.398482	0
K130	R14d1tg1	3.01294	0
K130	R60d1tg1	0.695151	0
K130	R62d1tg1	0.591716	0
K138	R8d1xx1	0.689531	0
K138	R2d1xx1	2.53817	0
K138	R15d1xx1	0.923507	0
K138	R7d1xx1	1.1717	0
K138	R16d1xx1	1.39401	0
K138	R6d1xx1	2.93647	0
K138	R18d1xx1	1.63361	0
K138	R10d1xx1	1.74679	0
K138	R9d1xx1	3.30451	0
K138	R1d1xx1	0.77821	0
K138	R3d1xx1	2.88191	0
K138	R14d1xx1	1.22458	0
K138	R11d1xx1	1.21069	0
K138	R17d1xx1	2.10985	0
K138	R13d1xx1	1.12306	0
K138	R5d1xx1	0.712965	0
K150	R3d1xx1	0.533011	0
K150	R4d1xx1	1.03076	0
K150	R2d1xx1	0.260417	0
K177	R2d1xx1	1.18907	0
K177	R3d1xx1	2.60855	0
K177	R4d1xx1	1.33893	0
K177	R5d1xx1	0.594315	0
K184	R2d1xx1	0.914724	0
K184	R1d1xx1	0.735883	0
K184	R3d1xx1	0.904966	0
K184	R4d1xx1	1.10297	0
K184	R5d1xx1	0.618003	0
K207	R7d1tg1	26.5882	0
K207	R9d1tg1	10.5401	0
K207	R2d1tg1	8.36167	0
K208	R1d1tg1	5.62784	0
K208	R4d1tg1	5.05212	0
K208	R2d1tg1	4.87134	0
K242	R5d1	0.517385	0
K242	R4d1xx1	0.100497	0
K242	R3d1	0.516096	0
K242	R1d1	0.421998	0
K242	R7d1xx1	2.20689	0
K242	R8d1	0.719952	0
K242	R10d1xx1	0.830254	0
K242	R18d1xx1	0.74896	0
K242	R9d1xx1	0.501958	0
K242	R14d1xx1	0.428686	0
K242	R13d1xx1	1.82033	0
K242	R6d1	1.16129	0
K242	R12d1xx1	0.548622	0
K242	R2d1	0.395987	0
K242	R17d1xx1	0.597997	0
K245	R10d1xx1	1.24689	0
K245	R11d1xx1	1.92977	0
K245	R9d1xx1	1.48255	0
K245	R1d1xx1	6.79334	0
K245	R2d1xx1	3.74489	0
K245	R6d1xx1	0.513288	0
K245	R4d1xx1	4.0426	0
K245	R5d1xx1	1.45341	0
K245	R3d1xx1	6.68521	0
K245	R7d1xx1	2.0185	0
K245	R12d1xx1	5.64007	0
K263	R6d1tg1	14.0836	0
K263	R4d1tg1	23.5268	0
K263	R2d1tg1	20.3131	0
K263	R14d1tg1	16.9525	0
K265	R5d1xx1	11.0165	0
K265	R7d1xx1	1.88409	0
K265	R6d1xx1	3.92783	0
K265	R8d1xx1	2.61243	0
K280	R12d1tg1	2.47515	0
K280	R13d1tg1	5.57423	0
K280	R15d1tg1	7.1709	0
K280	R16d1tg1	1.65107	0
K280	R17d1tg1	5.85145	0
K280	R19d1tg1	4.69709	0
K280	R1d1tg1	6.2388	0
K280	R20d1tg1	4.48335	0
K280	R21d1tg1	5.19997	0
K280	R23d1tg1	2.48761	0
K280	R25d1tg1	2.74008	0
K280	R27d1tg1	5.17737	0
K280	R28d1tg1	4.57851	0
K280	R29d1tg1	6.9442	0
K280	R30d1tg1	3.7548	0
K280	R31d1tg1	8.55697	0
K280	R32d1tg1	5.2735	0
K280	R5d1tg1	3.83881	0
K280	R6d1tg1	9.39802	0
K280	R7d1tg1	2.8022	0
K280	R9d1tg1	2.86021	0
K304	R8d1xx1	1.83142	0
K304	R2d1xx1	2.47158	0
K304	R7d1xx1	3.98414	0
K304	R6d1xx1	3.23481	0
K304	R1d1xx1	2.18134	0
K304	R3d1xx1	2.27776	0
K304	R4d1xx1	4.1878	0
K304	R5d1xx1	4.84337	0
K326	R2d1xx1	1.11177	0
K326	R6d1xx1	1.56832	0
K326	R1d1xx1	0.702576	0
K326	R3d1xx1	0.775916	0
K326	R5d1xx1	0.392311	0
K328	R8d1xx1	7.64955	0
K328	R12d1xx1	7.78824	0
K328	R15d1xx1	4.32614	0
K328	R7d1xx1	5.26705	0
K328	R16d1xx1	4.68594	0
K328	R18d1xx1	6.4587	0
K328	R10d1xx1	4.70421	0
K328	R17d1xx1	7.78523	0
K328	R19d1xx1	1.4712	0
K328	R13d1xx1	4.69222	0
K386	R10d1xx1	5.19057	0
K386	R12d1xx1	6.8407	0
K386	R13d1xx1	0.415567	0
K386	R14d1xx1	1.02299	0
K386	R16d1xx1	0.324599	0
K386	R17d1xx1	0.471519	0
K386	R18d1xx1	0.874159	0
K386	R1d1xx1	5.1953	0
K386	R20d1xx1	0.591118	0
K386	R21d1xx1	0.843506	0
K386	R23d1xx1	0.528642	0
K386	R24d1xx1	0.324456	0
K386	R25d1xx1	0.0109008	0
K386	R26d1xx1	0.0435105	0
K386	R27d1xx1	0.644894	0
K386	R28d1xx1	0.284501	0
K386	R29d1xx1	0.0694123	0
K386	R31d1xx1	1.85734	0
K386	R32d1xx1	2.16757	0
K386	R34d1xx1	1.22225	0
K386	R35d1xx1	1.49725	0
K386	R36d1xx1	1.00544	0
K386	R37d1xx1	0.0603437	0
K386	R38d1xx1	0.386039	0
K386	R39d1xx1	0.205099	0
K386	R3d1xx1	1.92228	0
K386	R49d1xx1	0.487478	0
K386	R4d1xx1	4.13216	0
K386	R50d1xx1	0.388178	0
K386	R51d1xx1	0.90581	0
K386	R52d1xx1	0.664381	0
K386	R53d1xx1	0.575662	0
K386	R54d1xx1	1.57377	0
K386	R55d1xx1	0.978747	0
K386	R56d1xx1	2.76139	0
K386	R57d1xx1	0.84625	0
K386	R58d1xx1	0.703052	0
K386	R5d1xx1	3.42103	0
K386	R61d1xx1	0.316512	0
K386	R62d1xx1	0.937022	0
K386	R63d1xx1	0.26093	0
K386	R64d1xx1	1.40444	0
K386	R65d1xx1	0.787482	0
K386	R6d1xx1	4.11525	0
K386	R7d1xx1	3.45064	0
K386	R8d1xx1	3.2504	0
K386	R9d1xx1	4.63955	0
K427	R12d1xx1	17.1716	1
K427	R13d1xx1	9.90735	1
K427	R14d1xx1	11.7565	1
K427	R15d1xx1	16.8431	1
K427	R16d1xx1	16.0489	1
K427	R18d1xx1	14.3328	1
K427	R19d1xx1	10.6719	1
K427	R1d1xx1	4.47423	1
K427	R20d1xx1	10.2341	1
K427	R21d1xx1	11.6898	1
K427	R22d1xx1	12.843	1
K427	R23d1xx1	22.2441	1
K427	R24d1xx1	12.5377	1
K427	R25d1xx1	9.91218	1
K427	R26d1xx1	10.7999	1
K427	R28d1xx1	18.4065	1
K427	R2d1xx1	10.4632	1
K427	R31d1xx1	8.77656	1
K427	R32d1xx1	12.042	1
K427	R33d1xx1	12.1696	1
K427	R34d1xx1	11.7236	1
K427	R35d1xx1	18.1893	1
K427	R3d1xx1	6.31494	1
K427	R4d1xx1	24.076	1
K427	R6d1xx1	7.44748	1
K427	R7d1xx1	7.78703	1
K427	R9d1xx1	17.0219	1
K444	R8d1xx1	0.667315	0
K444	R7d1xx1	0.0626959	0
K444	R10d1xx1	2.63595	0
K444	R1d1xx1	0.512952	0
K444	R5d1xx1	1.67766	0
K463	R7d1xx1	0.00515066	0
K463	R16d1xx1	0.0242028	0
K463	R18d1xx1	0.0114065	0
K463	R9d1xx1	0.00373127	0
K463	R1d1xx1	0.170606	0
K463	R3d1xx1	0.332169	0
K463	R11d1xx1	0.0214469	0
K463	R17d1xx1	0.00487966	0
K463	R20d1xx1	0.0203258	0
K463	R21d1xx1	0.00070966	0
K463	R4d1xx1	0.130828	0
K463	R19d1xx1	0.00724972	0
K463	R5d1xx1	0.00473199	0
K096	R10d1xx1	10.2543	0
K139	R1d1tg1	5.82198	0
K139	R2d1tg1	3.41004	0
K139	R4d1tg1	4.44791	0
K139	R5d1tg1	3.51743	0
K139	R6d1tg1	6.35406	0
K139	R7d1tg1	3.84365	0
K139	R9d1tg1	1.68696	0
K139	R10d1tg1	5.26651	0
K139	R11d1tg1	4.66472	0
K139	R12d1tg1	2.49796	0
K139	R13d1tg1	2.71616	0
K139	R14d1tg1	5.21229	0
K139	R15d1tg1	2.86929	0
K139	R16d1tg1	1.96548	0
K139	R17d1tg1	3.58425	0
K139	R32d1tg1	0.892235	0
K139	R19d1tg1	2.40489	0
K139	R20d1tg1	4.56278	0
K139	R21d1tg1	1.89804	0
K139	R22d1tg1	6.28409	0
K139	R23d1tg1	2.84331	0
K139	R24d1tg1	5.62599	0
K139	R25d1tg1	7.30689	0
K139	R26d1tg1	8.75333	0
K139	R27d1tg1	2.03669	0
K139	R28d1tg1	5.41628	0
K139	R29d1tg1	6.18667	0
K139	R30d1tg1	6.75541	0
K139	R31d1tg1	1.98904	0
K139	R34d1tg1	4.31257	0
K139	R35d1tg1	2.78015	0
K139	R36d1tg1	1.28666	0
K139	R37d1tg1	5.97951	0
