# Supplementary material for: Deterministic Evolutionary Trajectories Influence Primary Tumor Growth: TRACERx Renal
Source: Cell. 2018 Apr 19;173(3):595–610.e11. doi: 10.1016/j.cell.2018.03.043 (PMC5938372; doi:10.1016/j.cell.2018.03.043)
Supplement: Table S4. TCGA KIRC Cohort: Multivariate Survival Analysis and Processing Notes, Related to Figure 7 and STAR Methods [file mmc4.xlsx]

## Sheet: Survival analysis
	Multivariate analysis in the TCGA cohort (Progression Free Survival (PFS) and Overall Survival (OS))
	ITH analysis (TCGA PFS):
		Factor	Adjusted hazard ratio (95% CI)	P-value
		High ITH (versus low ITH)	1.5 (1 - 2.3)	0.051832	.
		Overall stage II (versus I)	1 (0.4 - 2.5)	0.936242
		Overall stage III (versus I)	2.5 (1.5 - 4.3)	0.000878	***
		Overall stage IV (versus I)	7.1 (4.2 - 12.1)	2.7e-13	***
		Fuhrman Grade 3 & 4 (versus 1 & 2)	2.2 (1.4 - 3.7)	0.001364	**
	WGII analysis (TCGA PFS):
		Factor	Adjusted hazard ratio (95% CI)	P-value
		High ITH (versus low ITH)	1.7 (1.1 - 2.6)	0.019943	*
		Overall stage II (versus I)	0.8 (0.3 - 2)	0.601016
		Overall stage III (versus I)	2.6 (1.5 - 4.5)	0.000424	***
		Overall stage IV (versus I)	7.2 (4.3 - 12.1)	8.03e-14	***
		Fuhrman Grade 3 & 4 (versus 1 & 2)	2.1 (1.3 - 3.4)	0.003126	**
	ITH+WGII analysis (TCGA PFS):
		Factor	Adjusted hazard ratio (95% CI)	P-value
		High ITH, Low WGII (versus Low ITH, Low WGII)	1.5 (0.7 - 3)	0.27376
		Low ITH, High WGII (versus Low ITH, Low WGII)	1.7 (0.9 - 3.1)	0.09292	.
		High ITH, High WGII (versus Low ITH, Low WGII)	2.7 (1.4 - 5)	0.00219	**
		Overall stage II (versus I)	0.8 (0.3 - 2.2)	0.69432
		Overall stage III (versus I)	2.6 (1.5 - 4.4)	0.0005	***
		Overall stage IV (versus I)	6.7 (4 - 11.3)	1.26e-12	***
		Fuhrman Grade 3 & 4 (versus 1 & 2)	2.2 (1.4 - 3.7)	0.0015	**
	ITH analysis (TCGA OS):
		Factor	Adjusted hazard ratio (95% CI)	P-value
		High ITH (versus low ITH)	1.7 (1 - 2.7)	0.0355	*
		Overall stage II (versus I)	0.4 (0.1 - 1.8)	0.245
		Overall stage III (versus I)	2.6 (1.3 - 5)	0.0045	**
		Overall stage IV (versus I)	5.5 (3 - 10.3)	5.9e-08	***
		Fuhrman Grade 3 & 4 (versus 1 & 2)	2.1 (1.1 - 3.8)	0.0172	*
	WGII analysis (TCGA OS):
		Factor	Adjusted hazard ratio (95% CI)	P-value
		High ITH (versus low ITH)	1.7 (1 - 2.8)	0.04317	*
		Overall stage II (versus I)	0.3 (0.1 - 1.3)	0.10927
		Overall stage III (versus I)	2.7 (1.4 - 5.1)	0.00286	**
		Overall stage IV (versus I)	5.5 (3 - 10.2)	3.43e-08	***
		Fuhrman Grade 3 & 4 (versus 1 & 2)	1.9 (1.1 - 3.4)	0.03221	*
	ITH+WGII analysis (TCGA OS):
		Factor	Adjusted hazard ratio (95% CI)	P-value
		High ITH, Low WGII (versus Low ITH, Low WGII)	1.8 (0.8 - 4)	0.1654
		Low ITH, High WGII (versus Low ITH, Low WGII)	1.8 (0.9 - 3.6)	0.10574
		High ITH, High WGII (versus Low ITH, Low WGII)	2.9 (1.4 - 5.9)	0.00404	**
		Overall stage II (versus I)	0.3 (0.1 - 1.5)	0.15106
		Overall stage III (versus I)	2.7 (1.4 - 5.1)	0.00314	**
		Overall stage IV (versus I)	5.1 (2.8 - 9.5)	1.73e-07	***
		Fuhrman Grade 3 & 4 (versus 1 & 2)	2 (1.1 - 3.7)	0.01937	*
	Signif. codes: 0 ‘***’ 0.001 ‘**’ 0.01 ‘*’ 0.05 ‘.’ 0.1 ‘ ’ 1

## Sheet: TCGA patients processing note
caseid	normalBAM	tumourBAM	includeInStudy	reason ToExclude
TCGA-CZ-5463	TCGA-CZ-5463-11A-01D-1501-10_Illumina_gdc_realn.bam	TCGA-CZ-5463-01A-01D-1501-10_Illumina_gdc_realn.bam	yes
TCGA-A3-A8OU	TCGA-A3-A8OU-10A-01D-A370-10_Illumina_gdc_realn.bam	TCGA-A3-A8OU-01A-11D-A36X-10_Illumina_gdc_realn.bam	yes
TCGA-CZ-5458	TCGA-CZ-5458-11A-01D-1501-10_Illumina_gdc_realn.bam	TCGA-CZ-5458-01A-01D-1501-10_Illumina_gdc_realn.bam	yes
TCGA-B0-5085	C345.TCGA-B0-5085-11A-01D-1462-08.8_gdc_realn.bam	C345.TCGA-B0-5085-01A-01D-1462-08.8_gdc_realn.bam	yes
TCGA-B0-5706	TCGA-B0-5706-11A-01D-1534-10_Illumina_gdc_realn.bam	TCGA-B0-5706-01A-11D-1534-10_Illumina_gdc_realn.bam	yes
TCGA-A3-3358	TCGA-A3-3358-11A-01D-1534-10_Illumina_gdc_realn.bam	TCGA-A3-3358-01A-01D-1534-10_Illumina_gdc_realn.bam	yes
TCGA-BP-5198	C345.TCGA-BP-5198-11A-01D-1429-08.6_gdc_realn.bam	C345.TCGA-BP-5198-01A-01D-1429-08.7_gdc_realn.bam	yes
TCGA-CJ-4916	C345.TCGA-CJ-4916-11A-01D-1429-08.6_gdc_realn.bam	C345.TCGA-CJ-4916-01A-01D-1429-08.6_gdc_realn.bam	yes
TCGA-BP-5185	C345.TCGA-BP-5185-11A-01D-1429-08.7_gdc_realn.bam	C345.TCGA-BP-5185-01A-01D-1429-08.6_gdc_realn.bam	no	Failed SCNA calling
TCGA-B8-5549	TCGA-B8-5549-10A-01D-1535-10_Illumina_gdc_realn.bam	TCGA-B8-5549-01A-01D-1534-10_Illumina_gdc_realn.bam	yes
TCGA-B0-5694	TCGA-B0-5694-11A-01D-1534-10_Illumina_gdc_realn.bam	TCGA-B0-5694-01A-11D-1534-10_Illumina_gdc_realn.bam	yes
TCGA-CW-5583	TCGA-CW-5583-11A-01D-1535-10_Illumina_gdc_realn.bam	TCGA-CW-5583-01A-02D-1534-10_Illumina_gdc_realn.bam	yes
TCGA-DV-A4W0	TCGA-DV-A4W0-10A-01D-A25V-10_Illumina_gdc_realn.bam	TCGA-DV-A4W0-01A-11D-A25V-10_Illumina_gdc_realn.bam	yes
TCGA-BP-5009	C345.TCGA-BP-5009-11A-01D-1462-08.8_gdc_realn.bam	C345.TCGA-BP-5009-01A-01D-1462-08.8_gdc_realn.bam	yes
TCGA-B0-5709	TCGA-B0-5709-11A-01D-1534-10_Illumina_gdc_realn.bam	TCGA-B0-5709-01A-11D-1534-10_Illumina_gdc_realn.bam	yes
TCGA-CJ-5671	TCGA-CJ-5671-11A-01D-1534-10_Illumina_gdc_realn.bam	TCGA-CJ-5671-01A-11D-1534-10_Illumina_gdc_realn.bam	yes
TCGA-B0-4823	C345.TCGA-B0-4823-11A-01D-1421-08.5_gdc_realn.bam	C345.TCGA-B0-4823-01A-02D-1421-08.5_gdc_realn.bam	yes
TCGA-B8-A54F	TCGA-B8-A54F-10A-01D-A25V-10_Illumina_gdc_realn.bam	TCGA-B8-A54F-01A-11D-A25V-10_Illumina_gdc_realn.bam	yes
TCGA-CJ-6031	C345.TCGA-CJ-6031-11A-01D-1669-08.5_gdc_realn.bam	C345.TCGA-CJ-6031-01A-11D-1669-08.6_gdc_realn.bam	yes
TCGA-B8-A54D	TCGA-B8-A54D-10A-01D-A25V-10_Illumina_gdc_realn.bam	TCGA-B8-A54D-01A-21D-A25V-10_Illumina_gdc_realn.bam	yes
TCGA-B8-4148	TCGA-B8-4148-10A-01D-1251-10_Illumina_gdc_realn.bam	TCGA-B8-4148-01A-02D-1386-10_Illumina_gdc_realn.bam	yes
TCGA-DV-5573	TCGA-DV-5573-10A-01D-1535-10_Illumina_gdc_realn.bam	TCGA-DV-5573-01A-01D-1534-10_Illumina_gdc_realn.bam	no	Failed SCNA calling
TCGA-A3-A8OW	TCGA-A3-A8OW-10A-01D-A370-10_Illumina_gdc_realn.bam	TCGA-A3-A8OW-01A-11D-A36X-10_Illumina_gdc_realn.bam	yes
TCGA-BP-4972	C345.TCGA-BP-4972-11A-01D-1462-08.8_gdc_realn.bam	C345.TCGA-BP-4972-01A-01D-1462-08.8_gdc_realn.bam	yes
TCGA-BP-5190	C345.TCGA-BP-5190-11A-01D-1429-08.6_gdc_realn.bam	C345.TCGA-BP-5190-01A-01D-1429-08.6_gdc_realn.bam	yes
TCGA-B0-5701	TCGA-B0-5701-11A-01D-1534-10_Illumina_gdc_realn.bam	TCGA-B0-5701-01A-11D-1534-10_Illumina_gdc_realn.bam	yes
TCGA-B0-5084	C345.TCGA-B0-5084-11A-01D-1462-08.8_gdc_realn.bam	C345.TCGA-B0-5084-01A-01D-1462-08.8_gdc_realn.bam	yes
TCGA-B0-5117	C345.TCGA-B0-5117-11A-01D-1421-08.5_gdc_realn.bam	C345.TCGA-B0-5117-01A-01D-1421-08.5_gdc_realn.bam	yes
TCGA-AS-3778	C345.TCGA-AS-3778-10A-01D-0966-08.10_gdc_realn.bam	C345.TCGA-AS-3778-01A-01D-0966-08.10_gdc_realn.bam	yes
TCGA-CZ-5987	C345.TCGA-CZ-5987-11A-01D-1669-08.6_gdc_realn.bam	C345.TCGA-CZ-5987-01A-11D-1669-08.6_gdc_realn.bam	yes
TCGA-BP-4965	C345.TCGA-BP-4965-11A-01D-1462-08.8_gdc_realn.bam	C345.TCGA-BP-4965-01A-01D-1462-08.8_gdc_realn.bam	yes
TCGA-BP-4964	C345.TCGA-BP-4964-11A-01D-1462-08.8_gdc_realn.bam	C345.TCGA-BP-4964-01A-01D-1462-08.8_gdc_realn.bam	yes
TCGA-B0-5696	TCGA-B0-5696-11A-01D-1534-10_Illumina_gdc_realn.bam	TCGA-B0-5696-01A-11D-1534-10_Illumina_gdc_realn.bam	yes
TCGA-B8-5550	TCGA-B8-5550-10A-01D-1535-10_Illumina_gdc_realn.bam	TCGA-B8-5550-01A-01D-1534-10_Illumina_gdc_realn.bam	yes
TCGA-BP-5202	C345.TCGA-BP-5202-11A-01D-1429-08.6_gdc_realn.bam	C345.TCGA-BP-5202-01A-02D-1429-08.6_gdc_realn.bam	no	Failed SCNA calling
TCGA-B0-5116	C345.TCGA-B0-5116-11A-01D-1421-08.5_gdc_realn.bam	C345.TCGA-B0-5116-01A-02D-1421-08.5_gdc_realn.bam	yes
TCGA-B0-5095	C345.TCGA-B0-5095-11A-01D-1421-08.5_gdc_realn.bam	C345.TCGA-B0-5095-01A-01D-1421-08.5_gdc_realn.bam	yes
TCGA-CZ-4853	C345.TCGA-CZ-4853-11A-01D-1429-08.7_gdc_realn.bam	C345.TCGA-CZ-4853-01A-01D-1429-08.6_gdc_realn.bam	yes
TCGA-BP-4981	C345.TCGA-BP-4981-11A-01D-1462-08.8_gdc_realn.bam	C345.TCGA-BP-4981-01A-01D-1462-08.8_gdc_realn.bam	yes
TCGA-B4-5834	C345.TCGA-B4-5834-10A-02D-1669-08.6_gdc_realn.bam	C345.TCGA-B4-5834-01A-11D-1669-08.6_gdc_realn.bam	yes
TCGA-CJ-5678	TCGA-CJ-5678-11A-01D-1534-10_Illumina_gdc_realn.bam	TCGA-CJ-5678-01A-11D-1534-10_Illumina_gdc_realn.bam	yes
TCGA-BP-5173	C345.TCGA-BP-5173-11A-01D-1429-08.7_gdc_realn.bam	C345.TCGA-BP-5173-01A-01D-1429-08.8_gdc_realn.bam	no	Failed SCNA calling
TCGA-MM-A563	TCGA-MM-A563-10A-01D-A25V-10_Illumina_gdc_realn.bam	TCGA-MM-A563-01A-11D-A25V-10_Illumina_gdc_realn.bam	yes
TCGA-DV-A4VZ	TCGA-DV-A4VZ-10A-01D-A25V-10_Illumina_gdc_realn.bam	TCGA-DV-A4VZ-01A-11D-A25V-10_Illumina_gdc_realn.bam	yes
TCGA-BP-5201	C345.TCGA-BP-5201-11A-01D-1429-08.6_gdc_realn.bam	C345.TCGA-BP-5201-01A-01D-1429-08.7_gdc_realn.bam	yes
TCGA-B0-5088	C345.TCGA-B0-5088-11A-01D-1462-08.8_gdc_realn.bam	C345.TCGA-B0-5088-01A-01D-1462-08.8_gdc_realn.bam	yes
TCGA-A3-3387	TCGA-A3-3387-11A-01D-1534-10_Illumina_gdc_realn.bam	TCGA-A3-3387-01A-01D-1534-10_Illumina_gdc_realn.bam	yes
TCGA-B0-5713	C345.TCGA-B0-5713-11A-01D-1669-08.6_gdc_realn.bam	C345.TCGA-B0-5713-01A-11D-1669-08.6_gdc_realn.bam	yes
TCGA-A3-3346	C345.TCGA-A3-3346-11A-01D-0966-08.11_gdc_realn.bam	C345.TCGA-A3-3346-01A-01D-0966-08.11_gdc_realn.bam	yes
TCGA-A3-3378	C345.TCGA-A3-3378-11A-01D-0966-08.10_gdc_realn.bam	C345.TCGA-A3-3378-01A-01D-0966-08.10_gdc_realn.bam	yes
TCGA-A3-3320	C345.TCGA-A3-3320-11A-01D-0966-08.10_gdc_realn.bam	C345.TCGA-A3-3320-01A-01D-0966-08.9_gdc_realn.bam	yes
TCGA-CZ-5453	TCGA-CZ-5453-11A-01D-1501-10_Illumina_gdc_realn.bam	TCGA-CZ-5453-01A-01D-1501-10_Illumina_gdc_realn.bam	yes
TCGA-A3-3308	C345.TCGA-A3-3308-11A-01D-0966-08.10_gdc_realn.bam	C345.TCGA-A3-3308-01A-01D-0966-08.10_gdc_realn.bam	yes
TCGA-BP-4177	C345.TCGA-BP-4177-11A-01D-1421-08.5_gdc_realn.bam	C345.TCGA-BP-4177-01A-02D-1421-08.5_gdc_realn.bam	yes
TCGA-A3-A6NL	TCGA-A3-A6NL-10A-01D-A33K-10_Illumina_gdc_realn.bam	TCGA-A3-A6NL-01A-11D-A33K-10_Illumina_gdc_realn.bam	yes
TCGA-B2-5633	TCGA-B2-5633-10A-01D-1535-10_Illumina_gdc_realn.bam	TCGA-B2-5633-01A-01D-A270-10_Illumina_gdc_realn.bam	yes
TCGA-A3-3326	C345.TCGA-A3-3326-11A-01D-0966-08.10_gdc_realn.bam	C345.TCGA-A3-3326-01A-01D-0966-08.10_gdc_realn.bam	yes
TCGA-B2-4101	TCGA-B2-4101-11A-01D-1459-10_Illumina_gdc_realn.bam	C345.TCGA-B2-4101-01A-02D-1458-08.10_gdc_realn.bam	yes
TCGA-CW-5590	TCGA-CW-5590-11A-01D-1535-10_Illumina_gdc_realn.bam	NA	no	Missing BAM file
TCGA-CJ-6032	C345.TCGA-CJ-6032-11A-01D-1669-08.6_gdc_realn.bam	C345.TCGA-CJ-6032-01A-11D-1669-08.6_gdc_realn.bam	yes
TCGA-B0-5098	C345.TCGA-B0-5098-11A-01D-1421-08.5_gdc_realn.bam	C345.TCGA-B0-5098-01A-01D-1421-08.5_gdc_realn.bam	yes
TCGA-A3-A6NI	TCGA-A3-A6NI-10A-01D-A33K-10_Illumina_gdc_realn.bam	TCGA-A3-A6NI-01A-11D-A33K-10_Illumina_gdc_realn.bam	yes
TCGA-DV-5565	TCGA-DV-5565-10A-01D-1535-10_Illumina_gdc_realn.bam	TCGA-DV-5565-01A-01D-1534-10_Illumina_gdc_realn.bam	yes
TCGA-AK-3444	C345.TCGA-AK-3444-10A-01D-0966-08.10_gdc_realn.bam	C345.TCGA-AK-3444-01A-01D-0966-08.10_gdc_realn.bam	yes
TCGA-B8-5158	C345.TCGA-B8-5158-10A-01D-1421-08.5_gdc_realn.bam	C345.TCGA-B8-5158-01A-01D-1421-08.5_gdc_realn.bam	yes
TCGA-MM-A564	TCGA-MM-A564-10A-01D-A25V-10_Illumina_gdc_realn.bam	TCGA-MM-A564-01A-11D-A25V-10_Illumina_gdc_realn.bam	yes
TCGA-A3-3317	C345.TCGA-A3-3317-11A-01D-0966-08.10_gdc_realn.bam	C345.TCGA-A3-3317-01A-01D-0966-08.10_gdc_realn.bam	yes
TCGA-A3-A8OV	TCGA-A3-A8OV-10A-01D-A370-10_Illumina_gdc_realn.bam	TCGA-A3-A8OV-01A-11D-A36X-10_Illumina_gdc_realn.bam	yes
TCGA-CW-5585	TCGA-CW-5585-11A-01D-1535-10_Illumina_gdc_realn.bam	TCGA-CW-5585-01A-01D-1534-10_Illumina_gdc_realn.bam	yes
TCGA-BP-4975	C345.TCGA-BP-4975-11A-01D-1462-08.8_gdc_realn.bam	C345.TCGA-BP-4975-01A-01D-1462-08.8_gdc_realn.bam	yes
TCGA-CZ-4859	C345.TCGA-CZ-4859-11A-01D-1429-08.7_gdc_realn.bam	C345.TCGA-CZ-4859-01A-02D-1429-08.7_gdc_realn.bam	yes
TCGA-A3-3383	C345.TCGA-A3-3383-11A-01D-0966-08.10_gdc_realn.bam	C345.TCGA-A3-3383-01A-01D-0966-08.10_gdc_realn.bam	yes
TCGA-B0-5690	TCGA-B0-5690-11A-01D-1534-10_Illumina_gdc_realn.bam	TCGA-B0-5690-01A-11D-1534-10_Illumina_gdc_realn.bam	yes
TCGA-B8-4153	C345.TCGA-B8-4153-11A-01D-1669-08.6_gdc_realn.bam	C345.TCGA-B8-4153-01B-11D-1669-08.5_gdc_realn.bam	yes
TCGA-CW-5588	TCGA-CW-5588-11A-01D-1535-10_Illumina_gdc_realn.bam	TCGA-CW-5588-01A-01D-1534-10_Illumina_gdc_realn.bam	no	Failed SCNA calling
TCGA-BP-4992	C345.TCGA-BP-4992-11A-01D-1462-08.8_gdc_realn.bam	C345.TCGA-BP-4992-01A-01D-1462-08.8_gdc_realn.bam	yes
TCGA-CZ-5469	TCGA-CZ-5469-11A-01D-1501-10_Illumina_gdc_realn.bam	TCGA-CZ-5469-01A-01D-1501-10_Illumina_gdc_realn.bam	yes
TCGA-BP-5168	C345.TCGA-BP-5168-11A-01D-1421-08.7_gdc_realn.bam	C345.TCGA-BP-5168-01A-01D-1421-08.7_gdc_realn.bam	yes
TCGA-CW-5580	C345.TCGA-CW-5580-11A-02D-1669-08.6_gdc_realn.bam	C345.TCGA-CW-5580-01A-01D-1669-08.6_gdc_realn.bam	yes
TCGA-CJ-4918	C345.TCGA-CJ-4918-11A-01D-1429-08.6_gdc_realn.bam	C345.TCGA-CJ-4918-01A-01D-1429-08.7_gdc_realn.bam	no	Failed SCNA calling
TCGA-EU-5906	C345.TCGA-EU-5906-10A-01D-1669-08.6_gdc_realn.bam	C345.TCGA-EU-5906-01A-11D-1669-08.6_gdc_realn.bam	yes
TCGA-BP-5191	C345.TCGA-BP-5191-11A-01D-1429-08.7_gdc_realn.bam	C345.TCGA-BP-5191-01A-01D-1429-08.7_gdc_realn.bam	yes
TCGA-BP-4963	C345.TCGA-BP-4963-11A-01D-1462-08.8_gdc_realn.bam	C345.TCGA-BP-4963-01A-01D-1462-08.8_gdc_realn.bam	yes
TCGA-B0-5697	TCGA-B0-5697-11A-01D-1534-10_Illumina_gdc_realn.bam	TCGA-B0-5697-01A-11D-1534-10_Illumina_gdc_realn.bam	yes
TCGA-B8-5552	C345.TCGA-B8-5552-10A-01D-1669-08.6_gdc_realn.bam	C345.TCGA-B8-5552-01B-11D-1669-08.6_gdc_realn.bam	yes
TCGA-CZ-4856	C345.TCGA-CZ-4856-11A-01D-1429-08.6_gdc_realn.bam	C345.TCGA-CZ-4856-01A-02D-1429-08.6_gdc_realn.bam	yes
TCGA-BP-5177	C345.TCGA-BP-5177-11A-01D-1429-08.7_gdc_realn.bam	C345.TCGA-BP-5177-01A-01D-1429-08.6_gdc_realn.bam	no	Failed SCNA calling
TCGA-3Z-A93Z	TCGA-3Z-A93Z-10A-01D-A370-10_Illumina_gdc_realn.bam	TCGA-3Z-A93Z-01A-11D-A36X-10_Illumina_gdc_realn.bam	yes
TCGA-B0-5104	C345.TCGA-B0-5104-11A-01D-1421-08.5_gdc_realn.bam	C345.TCGA-B0-5104-01A-01D-1421-08.5_gdc_realn.bam	yes
TCGA-AK-3465	C345.TCGA-AK-3465-10A-01D-0966-08.10_gdc_realn.bam	C345.TCGA-AK-3465-01A-01D-0966-08.10_gdc_realn.bam	yes
TCGA-B2-5635	TCGA-B2-5635-10A-01D-A270-10_Illumina_gdc_realn.bam	TCGA-B2-5635-01A-01D-1534-10_Illumina_gdc_realn.bam	yes
TCGA-CJ-5684	TCGA-CJ-5684-11A-01D-1535-10_Illumina_gdc_realn.bam	TCGA-CJ-5684-01A-11D-1534-10_Illumina_gdc_realn.bam	yes
TCGA-A3-3385	C345.TCGA-A3-3385-11A-01D-1421-08.5_gdc_realn.bam	C345.TCGA-A3-3385-01A-02D-1421-08.5_gdc_realn.bam	yes
TCGA-BP-5186	C345.TCGA-BP-5186-11A-01D-1429-08.6_gdc_realn.bam	C345.TCGA-BP-5186-01A-01D-1429-08.7_gdc_realn.bam	yes
TCGA-B0-5099	C345.TCGA-B0-5099-11A-01D-1421-08.5_gdc_realn.bam	C345.TCGA-B0-5099-01A-01D-1421-08.5_gdc_realn.bam	yes
TCGA-A3-3363	C345.TCGA-A3-3363-11A-01D-0966-08.11_gdc_realn.bam	C345.TCGA-A3-3363-01A-01D-0966-08.10_gdc_realn.bam	yes
TCGA-A3-3374	C345.TCGA-A3-3374-11A-01D-0966-08.11_gdc_realn.bam	C345.TCGA-A3-3374-01A-01D-0966-08.11_gdc_realn.bam	yes
TCGA-BP-4782	C345.TCGA-BP-4782-11A-01D-1421-08.5_gdc_realn.bam	C345.TCGA-BP-4782-01A-02D-1421-08.5_gdc_realn.bam	yes
TCGA-B4-5836	C345.TCGA-B4-5836-10A-01D-1669-08.6_gdc_realn.bam	C345.TCGA-B4-5836-01A-11D-1669-08.6_gdc_realn.bam	yes
TCGA-AK-3440	C345.TCGA-AK-3440-10A-01D-0966-08.10_gdc_realn.bam	C345.TCGA-AK-3440-01A-01D-0966-08.10_gdc_realn.bam	yes
TCGA-B8-A7U6	TCGA-B8-A7U6-10A-01D-A370-10_Illumina_gdc_realn.bam	TCGA-B8-A7U6-01A-12D-A36X-10_Illumina_gdc_realn.bam	yes
TCGA-B2-5636	TCGA-B2-5636-10A-01D-1535-10_Illumina_gdc_realn.bam	TCGA-B2-5636-01A-02D-1534-10_Illumina_gdc_realn.bam	yes
TCGA-CZ-5462	TCGA-CZ-5462-11A-01D-1501-10_Illumina_gdc_realn.bam	TCGA-CZ-5462-01A-01D-1501-10_Illumina_gdc_realn.bam	yes
TCGA-BP-5001	C345.TCGA-BP-5001-11A-01D-1462-08.8_gdc_realn.bam	C345.TCGA-BP-5001-01A-01D-1462-08.8_gdc_realn.bam	yes
TCGA-CJ-4897	C345.TCGA-CJ-4897-11A-01D-1429-08.7_gdc_realn.bam	NA	no	Missing BAM file
TCGA-B8-A54E	TCGA-B8-A54E-10A-01D-A25V-10_Illumina_gdc_realn.bam	TCGA-B8-A54E-01A-11D-A25V-10_Illumina_gdc_realn.bam	yes
TCGA-B0-4842	C345.TCGA-B0-4842-11A-01D-1421-08.5_gdc_realn.bam	C345.TCGA-B0-4842-01A-02D-1421-08.5_gdc_realn.bam	yes
TCGA-A3-3380	C345.TCGA-A3-3380-11A-01D-0966-08.10_gdc_realn.bam	C345.TCGA-A3-3380-01A-01D-0966-08.10_gdc_realn.bam	yes
TCGA-CJ-4920	C345.TCGA-CJ-4920-11A-01D-1429-08.7_gdc_realn.bam	C345.TCGA-CJ-4920-01A-01D-1429-08.7_gdc_realn.bam	yes
TCGA-A3-3323	C345.TCGA-A3-3323-11A-01D-0966-08.10_gdc_realn.bam	C345.TCGA-A3-3323-01A-01D-0966-08.10_gdc_realn.bam	yes
TCGA-CW-6090	C345.TCGA-CW-6090-11A-01D-1669-08.6_gdc_realn.bam	C345.TCGA-CW-6090-01A-11D-1669-08.6_gdc_realn.bam	yes
TCGA-CZ-5985	C345.TCGA-CZ-5985-11A-01D-1669-08.6_gdc_realn.bam	C345.TCGA-CZ-5985-01A-11D-1669-08.6_gdc_realn.bam	yes
TCGA-BP-5169	C345.TCGA-BP-5169-11A-01D-1429-08.7_gdc_realn.bam	C345.TCGA-BP-5169-01A-01D-1429-08.7_gdc_realn.bam	yes
TCGA-GK-A6C7	TCGA-GK-A6C7-10B-01D-A33K-10_Illumina_gdc_realn.bam	TCGA-GK-A6C7-01A-11D-A33K-10_Illumina_gdc_realn.bam	yes
TCGA-B2-5639	TCGA-B2-5639-10A-01D-1535-10_Illumina_gdc_realn.bam	TCGA-B2-5639-01A-01D-1534-10_Illumina_gdc_realn.bam	yes
TCGA-B8-5553	TCGA-B8-5553-10A-01D-1535-10_Illumina_gdc_realn.bam	TCGA-B8-5553-01A-01D-1534-10_Illumina_gdc_realn.bam	yes
TCGA-CJ-4907	C345.TCGA-CJ-4907-11A-01D-1429-08.7_gdc_realn.bam	C345.TCGA-CJ-4907-01A-01D-1429-08.6_gdc_realn.bam	yes
TCGA-B8-4622	C345.TCGA-B8-4622-11A-01D-1553-08.9_gdc_realn.bam	C345.TCGA-B8-4622-01A-02D-1553-08.9_gdc_realn.bam	yes
TCGA-BP-4999	C345.TCGA-BP-4999-11A-01D-1462-08.8_gdc_realn.bam	C345.TCGA-BP-4999-01A-01D-1462-08.1_gdc_realn.bam	yes
TCGA-EU-5904	C345.TCGA-EU-5904-10A-01D-1669-08.6_gdc_realn.bam	C345.TCGA-EU-5904-01A-11D-1669-08.6_gdc_realn.bam	yes
TCGA-CW-5589	TCGA-CW-5589-11A-01D-1535-10_Illumina_gdc_realn.bam	TCGA-CW-5589-01A-01D-1534-10_Illumina_gdc_realn.bam	no	Failed SCNA calling
TCGA-B0-5710	C345.TCGA-B0-5710-11A-01D-1669-08.6_gdc_realn.bam	C345.TCGA-B0-5710-01A-11D-1669-08.6_gdc_realn.bam	yes
TCGA-B0-5110	C345.TCGA-B0-5110-11A-01D-1421-08.5_gdc_realn.bam	C345.TCGA-B0-5110-01A-01D-1421-08.5_gdc_realn.bam	yes
TCGA-BP-4983	C345.TCGA-BP-4983-11A-01D-1462-08.8_gdc_realn.bam	C345.TCGA-BP-4983-01A-01D-1462-08.8_gdc_realn.bam	yes
TCGA-B4-5835	C345.TCGA-B4-5835-10A-01D-1669-08.6_gdc_realn.bam	C345.TCGA-B4-5835-01A-11D-1669-08.6_gdc_realn.bam	yes
TCGA-A3-3367	C345.TCGA-A3-3367-11A-01D-1421-08.5_gdc_realn.bam	C345.TCGA-A3-3367-01A-02D-1421-08.5_gdc_realn.bam	yes
TCGA-CW-6097	C345.TCGA-CW-6097-11A-01D-1669-08.6_gdc_realn.bam	C345.TCGA-CW-6097-01A-11D-1669-08.6_gdc_realn.bam	yes
TCGA-G6-A5PC	TCGA-G6-A5PC-10A-01D-A33K-10_Illumina_gdc_realn.bam	TCGA-G6-A5PC-01A-11D-A33K-10_Illumina_gdc_realn.bam	yes
TCGA-CZ-5465	TCGA-CZ-5465-11A-01D-1501-10_Illumina_gdc_realn.bam	TCGA-CZ-5465-01A-01D-1806-10_Illumina_gdc_realn.bam	yes
TCGA-BP-4760	C345.TCGA-BP-4760-11A-01D-1421-08.5_gdc_realn.bam	C345.TCGA-BP-4760-01A-02D-1421-08.5_gdc_realn.bam	yes
TCGA-B8-5165	C345.TCGA-B8-5165-10A-01D-1421-08.5_gdc_realn.bam	C345.TCGA-B8-5165-01A-01D-1421-08.5_gdc_realn.bam	yes
TCGA-CJ-4882	C345.TCGA-CJ-4882-11A-01D-1429-08.7_gdc_realn.bam	C345.TCGA-CJ-4882-01A-02D-1429-08.6_gdc_realn.bam	yes
TCGA-CZ-5457	TCGA-CZ-5457-11A-01D-1501-10_Illumina_gdc_realn.bam	TCGA-CZ-5457-01A-01D-1501-10_Illumina_gdc_realn.bam	yes
TCGA-B0-5100	C345.TCGA-B0-5100-11A-01D-1421-08.5_gdc_realn.bam	C345.TCGA-B0-5100-01A-01D-1421-08.5_gdc_realn.bam	yes
TCGA-CZ-5470	TCGA-CZ-5470-11A-01D-1501-10_Illumina_gdc_realn.bam	TCGA-CZ-5470-01A-01D-1501-10_Illumina_gdc_realn.bam	yes
TCGA-B0-5081	C345.TCGA-B0-5081-11A-01D-1462-08.8_gdc_realn.bam	C345.TCGA-B0-5081-01A-01D-1462-08.9_gdc_realn.bam	yes
TCGA-BP-5174	C345.TCGA-BP-5174-11A-01D-1429-08.7_gdc_realn.bam	C345.TCGA-BP-5174-01A-01D-1429-08.7_gdc_realn.bam	yes
TCGA-A3-3322	C345.TCGA-A3-3322-11A-01D-0966-08.10_gdc_realn.bam	C345.TCGA-A3-3322-01A-01D-0966-08.11_gdc_realn.bam	yes
TCGA-BP-5180	C345.TCGA-BP-5180-11A-01D-1429-08.7_gdc_realn.bam	C345.TCGA-BP-5180-01A-01D-1429-08.6_gdc_realn.bam	yes
TCGA-A3-3376	C345.TCGA-A3-3376-11A-01D-1421-08.5_gdc_realn.bam	C345.TCGA-A3-3376-01A-02D-1421-08.5_gdc_realn.bam	yes
TCGA-CZ-4864	TCGA-CZ-4864-11A-01D-1501-10_Illumina_gdc_realn.bam	TCGA-CZ-4864-01A-01D-1501-10_Illumina_gdc_realn.bam	yes
TCGA-BP-5196	C345.TCGA-BP-5196-11A-01D-1429-08.6_gdc_realn.bam	C345.TCGA-BP-5196-01A-01D-1429-08.6_gdc_realn.bam	yes
TCGA-BP-5170	C345.TCGA-BP-5170-11A-01D-1429-08.7_gdc_realn.bam	C345.TCGA-BP-5170-01A-01D-1429-08.7_gdc_realn.bam	yes
TCGA-B0-5083	C345.TCGA-B0-5083-11A-01D-1421-08.5_gdc_realn.bam	C345.TCGA-B0-5083-01A-02D-1421-08.5_gdc_realn.bam	yes
TCGA-BP-5183	C345.TCGA-BP-5183-11A-01D-1429-08.6_gdc_realn.bam	C345.TCGA-BP-5183-01A-01D-1429-08.7_gdc_realn.bam	yes
TCGA-CZ-4866	TCGA-CZ-4866-11A-01D-1501-10_Illumina_gdc_realn.bam	TCGA-CZ-4866-01A-01D-1501-10_Illumina_gdc_realn.bam	yes
TCGA-A3-3357	C345.TCGA-A3-3357-11A-01D-1421-08.5_gdc_realn.bam	C345.TCGA-A3-3357-01A-02D-1421-08.5_gdc_realn.bam	yes
TCGA-EU-5907	C345.TCGA-EU-5907-10A-01D-1669-08.6_gdc_realn.bam	C345.TCGA-EU-5907-01A-11D-1669-08.5_gdc_realn.bam	yes
TCGA-B0-4945	C345.TCGA-B0-4945-11A-01D-1421-08.5_gdc_realn.bam	C345.TCGA-B0-4945-01A-01D-1421-08.5_gdc_realn.bam	yes
TCGA-B4-5377	TCGA-B4-5377-10A-01D-1501-10_Illumina_gdc_realn.bam	TCGA-B4-5377-01A-01D-1501-10_Illumina_gdc_realn.bam	yes
TCGA-B8-5159	C345.TCGA-B8-5159-10A-01D-1421-08.5_gdc_realn.bam	C345.TCGA-B8-5159-01A-01D-1421-08.5_gdc_realn.bam	yes
TCGA-BP-4988	C345.TCGA-BP-4988-11A-01D-1462-08.8_gdc_realn.bam	C345.TCGA-BP-4988-01A-01D-1462-08.8_gdc_realn.bam	yes
TCGA-BP-5175	C345.TCGA-BP-5175-11A-01D-1429-08.6_gdc_realn.bam	C345.TCGA-BP-5175-01A-01D-1429-08.7_gdc_realn.bam	no	Failed SCNA calling
TCGA-B2-4102	TCGA-B2-4102-11A-01D-1251-10_Illumina_gdc_realn.bam	TCGA-B2-4102-01A-02D-1386-10_Illumina_gdc_realn.bam	yes
TCGA-B0-5698	C345.TCGA-B0-5698-10A-01D-1669-08.6_gdc_realn.bam	C345.TCGA-B0-5698-01A-11D-1669-08.6_gdc_realn.bam	yes
TCGA-B0-5692	TCGA-B0-5692-11A-01D-1534-10_Illumina_gdc_realn.bam	TCGA-B0-5692-01A-11D-1534-10_Illumina_gdc_realn.bam	yes
TCGA-BP-4985	C345.TCGA-BP-4985-11A-01D-1462-08.8_gdc_realn.bam	C345.TCGA-BP-4985-01A-01D-1462-08.8_gdc_realn.bam	yes
TCGA-CJ-6027	C345.TCGA-CJ-6027-11A-01D-1669-08.5_gdc_realn.bam	C345.TCGA-CJ-6027-01A-11D-1669-08.5_gdc_realn.bam	yes
TCGA-BP-4970	C345.TCGA-BP-4970-11A-01D-1462-08.8_gdc_realn.bam	C345.TCGA-BP-4970-01A-01D-1462-08.8_gdc_realn.bam	yes
TCGA-CJ-4913	C345.TCGA-CJ-4913-11A-01D-1429-08.7_gdc_realn.bam	C345.TCGA-CJ-4913-01A-01D-1429-08.7_gdc_realn.bam	yes
TCGA-BP-4977	C345.TCGA-BP-4977-11A-01D-1462-08.8_gdc_realn.bam	C345.TCGA-BP-4977-01A-01D-1462-08.9_gdc_realn.bam	yes
TCGA-CW-5587	TCGA-CW-5587-11A-01D-1535-10_Illumina_gdc_realn.bam	TCGA-CW-5587-01A-01D-1534-10_Illumina_gdc_realn.bam	yes
TCGA-BP-4991	C345.TCGA-BP-4991-11A-01D-1462-08.8_gdc_realn.bam	C345.TCGA-BP-4991-01A-01D-1462-08.8_gdc_realn.bam	yes
TCGA-CJ-5682	TCGA-CJ-5682-11A-01D-1535-10_Illumina_gdc_realn.bam	TCGA-CJ-5682-01A-11D-1534-10_Illumina_gdc_realn.bam	yes
TCGA-B0-5107	C345.TCGA-B0-5107-11A-01D-1421-08.5_gdc_realn.bam	C345.TCGA-B0-5107-01A-01D-1421-08.5_gdc_realn.bam	yes
TCGA-CJ-4902	C345.TCGA-CJ-4902-11A-01D-1429-08.6_gdc_realn.bam	C345.TCGA-CJ-4902-01A-01D-1429-08.6_gdc_realn.bam	no	Failed SCNA calling
TCGA-A3-3316	C345.TCGA-A3-3316-11A-01D-0966-08.10_gdc_realn.bam	C345.TCGA-A3-3316-01A-01D-0966-08.10_gdc_realn.bam	yes
TCGA-BP-5007	C345.TCGA-BP-5007-11A-01D-1462-08.8_gdc_realn.bam	C345.TCGA-BP-5007-01A-01D-1462-08.8_gdc_realn.bam	yes
TCGA-A3-3370	C345.TCGA-A3-3370-11A-01D-1421-08.5_gdc_realn.bam	C345.TCGA-A3-3370-01A-02D-1421-08.6_gdc_realn.bam	yes
TCGA-DV-A4VX	TCGA-DV-A4VX-10A-01D-A25V-10_Illumina_gdc_realn.bam	TCGA-DV-A4VX-01A-11D-A25V-10_Illumina_gdc_realn.bam	yes
TCGA-A3-3382	C345.TCGA-A3-3382-11A-01D-0966-08.10_gdc_realn.bam	C345.TCGA-A3-3382-01A-01D-0966-08.10_gdc_realn.bam	yes
TCGA-B2-5641	TCGA-B2-5641-10A-01D-1535-10_Illumina_gdc_realn.bam	TCGA-B2-5641-01A-01D-1534-10_Illumina_gdc_realn.bam	yes
TCGA-BP-4973	C345.TCGA-BP-4973-11A-01D-1462-08.8_gdc_realn.bam	C345.TCGA-BP-4973-01A-01D-1462-08.8_gdc_realn.bam	yes
TCGA-CZ-5455	TCGA-CZ-5455-11A-01D-1501-10_Illumina_gdc_realn.bam	TCGA-CZ-5455-01A-01D-1501-10_Illumina_gdc_realn.bam	yes
TCGA-B8-A54G	TCGA-B8-A54G-10A-01D-A25V-10_Illumina_gdc_realn.bam	TCGA-B8-A54G-01A-11D-A25V-10_Illumina_gdc_realn.bam	yes
TCGA-CZ-5461	TCGA-CZ-5461-11A-01D-1501-10_Illumina_gdc_realn.bam	TCGA-CZ-5461-01A-01D-1501-10_Illumina_gdc_realn.bam	yes
TCGA-B8-5546	TCGA-B8-5546-10A-01D-1535-10_Illumina_gdc_realn.bam	TCGA-B8-5546-01A-01D-1534-10_Illumina_gdc_realn.bam	yes
TCGA-B8-A54K	TCGA-B8-A54K-10A-01D-A33K-10_Illumina_gdc_realn.bam	TCGA-B8-A54K-01A-11D-A33K-10_Illumina_gdc_realn.bam	yes
TCGA-CJ-6028	C345.TCGA-CJ-6028-11A-01D-1669-08.6_gdc_realn.bam	C345.TCGA-CJ-6028-01A-11D-1669-08.6_gdc_realn.bam	yes
TCGA-A3-3365	C345.TCGA-A3-3365-11A-01D-0966-08.11_gdc_realn.bam	C345.TCGA-A3-3365-01A-01D-0966-08.11_gdc_realn.bam	yes
TCGA-DV-5567	TCGA-DV-5567-10A-01D-1535-10_Illumina_gdc_realn.bam	TCGA-DV-5567-01A-01D-1534-10_Illumina_gdc_realn.bam	yes
TCGA-CJ-4900	C345.TCGA-CJ-4900-11A-01D-1462-08.8_gdc_realn.bam	C345.TCGA-CJ-4900-01A-01D-1462-08.8_gdc_realn.bam	yes
TCGA-A3-3372	C345.TCGA-A3-3372-11A-01D-0966-08.11_gdc_realn.bam	C345.TCGA-A3-3372-01A-01D-0966-08.11_gdc_realn.bam	yes
TCGA-BP-4968	C345.TCGA-BP-4968-11A-01D-1462-08.8_gdc_realn.bam	C345.TCGA-BP-4968-01A-01D-1462-08.8_gdc_realn.bam	yes
TCGA-DV-5575	TCGA-DV-5575-10A-01D-1535-10_Illumina_gdc_realn.bam	TCGA-DV-5575-01A-01D-1534-10_Illumina_gdc_realn.bam	no	Failed SCNA calling
TCGA-BP-4994	NA	C345.TCGA-BP-4994-01A-01D-1462-08.8_gdc_realn.bam	no	Missing BAM file
TCGA-B8-4621	TCGA-B8-4621-10A-01D-1501-10_Illumina_gdc_realn.bam	TCGA-B8-4621-01A-01D-1501-10_Illumina_gdc_realn.bam	no	Failed SCNA calling
TCGA-B0-5106	C345.TCGA-B0-5106-11A-01D-1421-08.5_gdc_realn.bam	C345.TCGA-B0-5106-01A-01D-1421-08.5_gdc_realn.bam	yes
TCGA-T7-A92I	TCGA-T7-A92I-10A-01D-A370-10_Illumina_gdc_realn.bam	TCGA-T7-A92I-01A-11D-A36X-10_Illumina_gdc_realn.bam	yes
TCGA-BP-5176	C345.TCGA-BP-5176-11A-01D-1429-08.15_gdc_realn.bam	C345.TCGA-BP-5176-01A-01D-1429-08.7_gdc_realn.bam	no	Failed SCNA calling
TCGA-CJ-5676	TCGA-CJ-5676-11A-01D-1534-10_Illumina_gdc_realn.bam	TCGA-CJ-5676-01A-11D-1534-10_Illumina_gdc_realn.bam	yes
TCGA-A3-3311	C345.TCGA-A3-3311-11A-01D-0966-08.10_gdc_realn.bam	C345.TCGA-A3-3311-01A-01D-0966-08.10_gdc_realn.bam	yes
TCGA-BP-5010	C345.TCGA-BP-5010-11A-01D-1421-08.5_gdc_realn.bam	C345.TCGA-BP-5010-01A-02D-1421-08.5_gdc_realn.bam	yes
TCGA-CW-5581	TCGA-CW-5581-11A-01D-1535-10_Illumina_gdc_realn.bam	TCGA-CW-5581-01A-02D-1534-10_Illumina_gdc_realn.bam	yes
TCGA-AK-3447	C345.TCGA-AK-3447-10A-01D-0966-08.10_gdc_realn.bam	C345.TCGA-AK-3447-01A-01D-0966-08.10_gdc_realn.bam	yes
TCGA-B0-5096	C345.TCGA-B0-5096-11A-01D-1421-08.14_gdc_realn.bam	C345.TCGA-B0-5096-01A-01D-1421-08.6_gdc_realn.bam	yes
TCGA-CJ-5680	TCGA-CJ-5680-11A-01D-1535-10_Illumina_gdc_realn.bam	TCGA-CJ-5680-01A-11D-1534-10_Illumina_gdc_realn.bam	yes
TCGA-AK-3427	C345.TCGA-AK-3427-10A-01D-0966-08.10_gdc_realn.bam	C345.TCGA-AK-3427-01A-01D-0966-08.10_gdc_realn.bam	yes
TCGA-AK-3443	C345.TCGA-AK-3443-10A-01D-0966-08.10_gdc_realn.bam	C345.TCGA-AK-3443-01A-01D-0966-08.10_gdc_realn.bam	yes
TCGA-B0-5707	TCGA-B0-5707-11A-01D-1534-10_Illumina_gdc_realn.bam	TCGA-B0-5707-01A-11D-1534-10_Illumina_gdc_realn.bam	yes
TCGA-B0-5399	TCGA-B0-5399-10A-01D-1501-10_Illumina_gdc_realn.bam	TCGA-B0-5399-01A-01D-1501-10_Illumina_gdc_realn.bam	yes
TCGA-EU-5905	C345.TCGA-EU-5905-10A-01D-1669-08.6_gdc_realn.bam	C345.TCGA-EU-5905-01A-11D-1669-08.6_gdc_realn.bam	yes
TCGA-CJ-5683	TCGA-CJ-5683-11A-01D-1535-10_Illumina_gdc_realn.bam	TCGA-CJ-5683-01A-11D-1534-10_Illumina_gdc_realn.bam	yes
TCGA-CZ-5459	TCGA-CZ-5459-11A-01D-1501-10_Illumina_gdc_realn.bam	TCGA-CZ-5459-01A-01D-1501-10_Illumina_gdc_realn.bam	yes
TCGA-AK-3453	C345.TCGA-AK-3453-10A-01D-0966-08.10_gdc_realn.bam	C345.TCGA-AK-3453-01A-01D-0966-08.10_gdc_realn.bam	yes
TCGA-B8-A54J	TCGA-B8-A54J-10A-01D-A33K-10_Illumina_gdc_realn.bam	TCGA-B8-A54J-01A-11D-A33K-10_Illumina_gdc_realn.bam	yes
TCGA-CZ-5454	TCGA-CZ-5454-11A-01D-1501-10_Illumina_gdc_realn.bam	TCGA-CZ-5454-01A-01D-1501-10_Illumina_gdc_realn.bam	yes
TCGA-CJ-5675	TCGA-CJ-5675-11A-01D-1534-10_Illumina_gdc_realn.bam	TCGA-CJ-5675-01A-11D-1534-10_Illumina_gdc_realn.bam	yes
TCGA-CJ-4905	C345.TCGA-CJ-4905-11A-01D-1429-08.6_gdc_realn.bam	C345.TCGA-CJ-4905-01A-02D-1429-08.7_gdc_realn.bam	yes
TCGA-BP-4967	C345.TCGA-BP-4967-11A-01D-1462-08.8_gdc_realn.bam	C345.TCGA-BP-4967-01A-01D-1462-08.8_gdc_realn.bam	yes
TCGA-BP-5181	C345.TCGA-BP-5181-11A-01D-1429-08.7_gdc_realn.bam	C345.TCGA-BP-5181-01A-01D-1429-08.6_gdc_realn.bam	yes
TCGA-CW-6093	C345.TCGA-CW-6093-11A-01D-1669-08.6_gdc_realn.bam	C345.TCGA-CW-6093-01A-11D-1669-08.5_gdc_realn.bam	yes
TCGA-CZ-5989	C345.TCGA-CZ-5989-11A-01D-1669-08.5_gdc_realn.bam	C345.TCGA-CZ-5989-01A-11D-1669-08.6_gdc_realn.bam	yes
TCGA-A3-3331	NA	NA	no	Missing BAM file
TCGA-BP-4801	C345.TCGA-BP-4801-11A-01D-1421-08.5_gdc_realn.bam	C345.TCGA-BP-4801-01A-02D-1421-08.5_gdc_realn.bam	yes
TCGA-A3-3319	C345.TCGA-A3-3319-11A-01D-0966-08.10_gdc_realn.bam	C345.TCGA-A3-3319-01A-01D-0966-08.10_gdc_realn.bam	yes
TCGA-CW-6088	C345.TCGA-CW-6088-11A-01D-1669-08.6_gdc_realn.bam	NA	no	Missing BAM file
TCGA-B0-5077	C345.TCGA-B0-5077-11A-01D-1462-08.8_gdc_realn.bam	C345.TCGA-B0-5077-01A-01D-1462-08.8_gdc_realn.bam	yes
TCGA-BP-5189	C345.TCGA-BP-5189-11A-01D-1429-08.6_gdc_realn.bam	C345.TCGA-BP-5189-01A-02D-1429-08.6_gdc_realn.bam	yes
TCGA-DV-5566	TCGA-DV-5566-10A-01D-1535-10_Illumina_gdc_realn.bam	TCGA-DV-5566-01A-01D-1534-10_Illumina_gdc_realn.bam	yes
TCGA-G6-A8L6	TCGA-G6-A8L6-10A-01D-A370-10_Illumina_gdc_realn.bam	TCGA-G6-A8L6-01A-11D-A36X-10_Illumina_gdc_realn.bam	yes
TCGA-B0-5102	C345.TCGA-B0-5102-11A-01D-1421-08.5_gdc_realn.bam	C345.TCGA-B0-5102-01A-01D-1421-08.5_gdc_realn.bam	yes
TCGA-A3-A8OX	TCGA-A3-A8OX-10A-01D-A370-10_Illumina_gdc_realn.bam	TCGA-A3-A8OX-01A-11D-A36X-10_Illumina_gdc_realn.bam	yes
TCGA-B8-5551	TCGA-B8-5551-10A-01D-1535-10_Illumina_gdc_realn.bam	TCGA-B8-5551-01A-01D-1534-10_Illumina_gdc_realn.bam	yes
TCGA-MW-A4EC	TCGA-MW-A4EC-10A-01D-A25V-10_Illumina_gdc_realn.bam	TCGA-MW-A4EC-01A-11D-A25V-10_Illumina_gdc_realn.bam	yes
TCGA-CZ-5988	C345.TCGA-CZ-5988-11A-01D-1669-08.6_gdc_realn.bam	C345.TCGA-CZ-5988-01A-11D-1669-08.5_gdc_realn.bam	yes
TCGA-B0-5693	TCGA-B0-5693-11A-01D-1534-10_Illumina_gdc_realn.bam	TCGA-B0-5693-01A-11D-1534-10_Illumina_gdc_realn.bam	yes
TCGA-B0-5109	C345.TCGA-B0-5109-11A-01D-1421-08.5_gdc_realn.bam	C345.TCGA-B0-5109-01A-02D-1421-08.5_gdc_realn.bam	yes
TCGA-B0-5115	C345.TCGA-B0-5115-11A-01D-1421-08.5_gdc_realn.bam	C345.TCGA-B0-5115-01A-01D-1421-08.5_gdc_realn.bam	yes
TCGA-CJ-4923	C345.TCGA-CJ-4923-11A-01D-1429-08.7_gdc_realn.bam	C345.TCGA-CJ-4923-01A-01D-1429-08.7_gdc_realn.bam	yes
TCGA-CZ-5982	C345.TCGA-CZ-5982-11A-01D-1669-08.6_gdc_realn.bam	C345.TCGA-CZ-5982-01A-11D-1669-08.6_gdc_realn.bam	yes
TCGA-CJ-5686	C345.TCGA-CJ-5686-11A-01D-1669-08.6_gdc_realn.bam	C345.TCGA-CJ-5686-01A-11D-1669-08.6_gdc_realn.bam	yes
TCGA-B4-5838	C345.TCGA-B4-5838-10A-01D-1669-08.6_gdc_realn.bam	C345.TCGA-B4-5838-01A-11D-1669-08.6_gdc_realn.bam	yes
TCGA-BP-5184	C345.TCGA-BP-5184-11A-01D-1429-08.7_gdc_realn.bam	C345.TCGA-BP-5184-01A-01D-1429-08.7_gdc_realn.bam	yes
TCGA-CJ-5681	TCGA-CJ-5681-11A-01D-1535-10_Illumina_gdc_realn.bam	TCGA-CJ-5681-01A-11D-1534-10_Illumina_gdc_realn.bam	yes
TCGA-6D-AA2E	TCGA-6D-AA2E-10A-01D-A370-10_Illumina_gdc_realn.bam	TCGA-6D-AA2E-01A-11D-A36X-10_Illumina_gdc_realn.bam	yes
TCGA-B4-5378	TCGA-B4-5378-10A-01D-1501-10_Illumina_gdc_realn.bam	TCGA-B4-5378-01A-01D-1501-10_Illumina_gdc_realn.bam	yes
TCGA-A3-3324	C345.TCGA-A3-3324-11A-01D-0966-08.10_gdc_realn.bam	NA	no	Missing BAM file
TCGA-CJ-4901	C345.TCGA-CJ-4901-11A-01D-1429-08.6_gdc_realn.bam	C345.TCGA-CJ-4901-01A-01D-1429-08.7_gdc_realn.bam	no	Failed SCNA calling
TCGA-B8-4143	TCGA-B8-4143-11A-01D-1251-10_Illumina_gdc_realn.bam	TCGA-B8-4143-01A-01D-1806-10_Illumina_gdc_realn.bam	yes
TCGA-CJ-6033	C345.TCGA-CJ-6033-11A-01D-1669-08.5_gdc_realn.bam	C345.TCGA-CJ-6033-01A-11D-1669-08.6_gdc_realn.bam	yes
TCGA-CJ-4899	C345.TCGA-CJ-4899-11A-01D-1462-08.8_gdc_realn.bam	C345.TCGA-CJ-4899-01A-01D-1462-08.8_gdc_realn.bam	yes
TCGA-BP-4993	C345.TCGA-BP-4993-11A-01D-1421-08.6_gdc_realn.bam	C345.TCGA-BP-4993-01A-02D-1421-08.13_gdc_realn.bam	yes
TCGA-B0-5108	C345.TCGA-B0-5108-11A-01D-1421-08.5_gdc_realn.bam	C345.TCGA-B0-5108-01A-01D-1421-08.5_gdc_realn.bam	yes
TCGA-CJ-5689	TCGA-CJ-5689-11A-01D-1535-10_Illumina_gdc_realn.bam	TCGA-CJ-5689-01A-11D-1534-10_Illumina_gdc_realn.bam	yes
TCGA-B8-A54I	TCGA-B8-A54I-10A-01D-A33K-10_Illumina_gdc_realn.bam	TCGA-B8-A54I-01A-21D-A33K-10_Illumina_gdc_realn.bam	yes
TCGA-CJ-4903	C345.TCGA-CJ-4903-11A-01D-1429-08.7_gdc_realn.bam	C345.TCGA-CJ-4903-01A-01D-1429-08.7_gdc_realn.bam	yes
TCGA-B8-5163	C345.TCGA-B8-5163-10A-01D-1421-08.5_gdc_realn.bam	C345.TCGA-B8-5163-01A-01D-1421-08.5_gdc_realn.bam	yes
TCGA-CZ-5460	TCGA-CZ-5460-11A-01D-1501-10_Illumina_gdc_realn.bam	TCGA-CZ-5460-01A-01D-1501-10_Illumina_gdc_realn.bam	yes
TCGA-CW-5591	TCGA-CW-5591-11A-01D-1535-10_Illumina_gdc_realn.bam	TCGA-CW-5591-01A-01D-1534-10_Illumina_gdc_realn.bam	yes
TCGA-BP-5195	C345.TCGA-BP-5195-11A-01D-1429-08.7_gdc_realn.bam	C345.TCGA-BP-5195-01A-02D-1429-08.6_gdc_realn.bam	yes
TCGA-B0-5812	C345.TCGA-B0-5812-11A-01D-1669-08.6_gdc_realn.bam	C345.TCGA-B0-5812-01A-11D-1669-08.6_gdc_realn.bam	yes
TCGA-CW-6087	C345.TCGA-CW-6087-11A-01D-1669-08.6_gdc_realn.bam	C345.TCGA-CW-6087-01A-11D-1669-08.6_gdc_realn.bam	yes
TCGA-BP-5187	C345.TCGA-BP-5187-11A-01D-1429-08.6_gdc_realn.bam	C345.TCGA-BP-5187-01A-01D-1429-08.7_gdc_realn.bam	yes
TCGA-BP-5008	C345.TCGA-BP-5008-11A-01D-1462-08.8_gdc_realn.bam	C345.TCGA-BP-5008-01A-01D-1462-08.8_gdc_realn.bam	yes
TCGA-BP-5199	C345.TCGA-BP-5199-11A-01D-1429-08.6_gdc_realn.bam	C345.TCGA-BP-5199-01A-01D-1429-08.7_gdc_realn.bam	no	Failed SCNA calling
TCGA-CZ-5451	TCGA-CZ-5451-11A-01D-1501-10_Illumina_gdc_realn.bam	TCGA-CZ-5451-01A-01D-1501-10_Illumina_gdc_realn.bam	yes
TCGA-B0-5119	C345.TCGA-B0-5119-11A-01D-1421-08.5_gdc_realn.bam	C345.TCGA-B0-5119-01A-02D-1421-08.5_gdc_realn.bam	yes
TCGA-AS-3777	C345.TCGA-AS-3777-10A-01D-0966-08.10_gdc_realn.bam	C345.TCGA-AS-3777-01A-01D-0966-08.10_gdc_realn.bam	yes
TCGA-BP-4987	C345.TCGA-BP-4987-11A-01D-1462-08.8_gdc_realn.bam	C345.TCGA-BP-4987-01A-01D-1462-08.8_gdc_realn.bam	yes
TCGA-A3-3313	C345.TCGA-A3-3313-11A-01D-0966-08.10_gdc_realn.bam	C345.TCGA-A3-3313-01A-01D-0966-08.10_gdc_realn.bam	yes
TCGA-B0-4700	TCGA-B0-4700-11A-01D-1534-10_Illumina_gdc_realn.bam	TCGA-B0-4700-01A-02D-1534-10_Illumina_gdc_realn.bam	yes
TCGA-B8-5164	C345.TCGA-B8-5164-10A-01D-1421-08.5_gdc_realn.bam	C345.TCGA-B8-5164-01A-01D-1421-08.5_gdc_realn.bam	yes
TCGA-A3-A6NJ	TCGA-A3-A6NJ-10A-01D-A33K-10_Illumina_gdc_realn.bam	TCGA-A3-A6NJ-01A-12D-A33K-10_Illumina_gdc_realn.bam	yes
TCGA-B0-5075	C345.TCGA-B0-5075-11A-01D-1462-08.8_gdc_realn.bam	C345.TCGA-B0-5075-01A-01D-1462-08.8_gdc_realn.bam	yes
TCGA-BP-5192	C345.TCGA-BP-5192-11A-01D-1429-08.7_gdc_realn.bam	C345.TCGA-BP-5192-01A-01D-1429-08.7_gdc_realn.bam	yes
TCGA-BP-5000	C345.TCGA-BP-5000-11A-01D-1462-08.8_gdc_realn.bam	C345.TCGA-BP-5000-01A-01D-1462-08.8_gdc_realn.bam	yes
TCGA-B0-5092	C345.TCGA-B0-5092-11A-01D-1421-08.5_gdc_realn.bam	C345.TCGA-B0-5092-01A-01D-1421-08.5_gdc_realn.bam	yes
TCGA-CJ-5677	TCGA-CJ-5677-11A-01D-1534-10_Illumina_gdc_realn.bam	TCGA-CJ-5677-01A-11D-1534-10_Illumina_gdc_realn.bam	yes
TCGA-B8-5162	C345.TCGA-B8-5162-10A-01D-1421-08.5_gdc_realn.bam	C345.TCGA-B8-5162-01A-01D-1421-08.5_gdc_realn.bam	yes
TCGA-CJ-4904	C345.TCGA-CJ-4904-11A-01D-1429-08.6_gdc_realn.bam	C345.TCGA-CJ-4904-01A-02D-1429-08.6_gdc_realn.bam	yes
TCGA-B0-5400	TCGA-B0-5400-11A-01D-1501-10_Illumina_gdc_realn.bam	TCGA-B0-5400-01A-01D-1501-10_Illumina_gdc_realn.bam	yes
TCGA-BP-4960	C345.TCGA-BP-4960-11A-01D-1462-08.8_gdc_realn.bam	C345.TCGA-BP-4960-01A-01D-1462-08.8_gdc_realn.bam	yes
TCGA-B0-5097	C345.TCGA-B0-5097-11A-01D-1421-08.5_gdc_realn.bam	C345.TCGA-B0-5097-01A-01D-1421-08.4_gdc_realn.bam	yes
TCGA-DV-5569	TCGA-DV-5569-10A-01D-1535-10_Illumina_gdc_realn.bam	TCGA-DV-5569-01A-01D-1534-10_Illumina_gdc_realn.bam	no	Failed SCNA calling
TCGA-BP-5182	C345.TCGA-BP-5182-11A-01D-1429-08.6_gdc_realn.bam	C345.TCGA-BP-5182-01A-01D-1429-08.7_gdc_realn.bam	yes
TCGA-CZ-5984	C345.TCGA-CZ-5984-11A-01D-1669-08.6_gdc_realn.bam	C345.TCGA-CZ-5984-01A-11D-1669-08.6_gdc_realn.bam	yes
TCGA-B0-4827	C345.TCGA-B0-4827-11A-01D-1421-08.5_gdc_realn.bam	C345.TCGA-B0-4827-01A-02D-1421-08.5_gdc_realn.bam	yes
TCGA-B0-5121	C345.TCGA-B0-5121-11A-01D-1421-08.5_gdc_realn.bam	C345.TCGA-B0-5121-01A-02D-1421-08.5_gdc_realn.bam	yes
TCGA-MM-A84U	TCGA-MM-A84U-10A-01D-A370-10_Illumina_gdc_realn.bam	TCGA-MM-A84U-01A-11D-A36X-10_Illumina_gdc_realn.bam	yes
TCGA-A3-A6NN	TCGA-A3-A6NN-10A-01D-A33K-10_Illumina_gdc_realn.bam	TCGA-A3-A6NN-01A-12D-A33K-10_Illumina_gdc_realn.bam	yes
TCGA-BP-5004	C345.TCGA-BP-5004-11A-01D-1462-08.8_gdc_realn.bam	C345.TCGA-BP-5004-01A-01D-1462-08.8_gdc_realn.bam	yes
TCGA-A3-3373	C345.TCGA-A3-3373-11A-01D-1421-08.5_gdc_realn.bam	C345.TCGA-A3-3373-01A-02D-1421-08.5_gdc_realn.bam	yes
TCGA-BP-4770	TCGA-BP-4770-11A-01D-1501-10_Illumina_gdc_realn.bam	TCGA-BP-4770-01A-01D-1501-10_Illumina_gdc_realn.bam	yes
TCGA-CZ-5986	C345.TCGA-CZ-5986-11A-01D-1669-08.6_gdc_realn.bam	C345.TCGA-CZ-5986-01A-11D-1669-08.6_gdc_realn.bam	yes
TCGA-CZ-5464	TCGA-CZ-5464-11A-01D-1501-10_Illumina_gdc_realn.bam	TCGA-CZ-5464-01A-01D-1501-10_Illumina_gdc_realn.bam	yes
TCGA-B8-A54H	TCGA-B8-A54H-10A-01D-A33K-10_Illumina_gdc_realn.bam	TCGA-B8-A54H-01A-11D-A33K-10_Illumina_gdc_realn.bam	yes
TCGA-AK-3455	C345.TCGA-AK-3455-10A-01D-0966-08.9_gdc_realn.bam	C345.TCGA-AK-3455-01A-01D-0966-08.10_gdc_realn.bam	yes
TCGA-B0-5691	TCGA-B0-5691-11A-01D-1534-10_Illumina_gdc_realn.bam	TCGA-B0-5691-01A-11D-1534-10_Illumina_gdc_realn.bam	yes
TCGA-A3-A8CQ	TCGA-A3-A8CQ-10A-01D-A370-10_Illumina_gdc_realn.bam	TCGA-A3-A8CQ-01A-11D-A36X-10_Illumina_gdc_realn.bam	yes
TCGA-DV-5568	TCGA-DV-5568-10A-01D-1535-10_Illumina_gdc_realn.bam	TCGA-DV-5568-01A-01D-1534-10_Illumina_gdc_realn.bam	yes
TCGA-CZ-5468	TCGA-CZ-5468-11A-01D-1501-10_Illumina_gdc_realn.bam	TCGA-CZ-5468-01A-01D-1501-10_Illumina_gdc_realn.bam	yes
TCGA-B0-5094	C345.TCGA-B0-5094-11A-01D-1421-08.5_gdc_realn.bam	C345.TCGA-B0-5094-01A-01D-1421-08.5_gdc_realn.bam	yes
TCGA-BP-5006	C345.TCGA-BP-5006-11A-01D-1462-08.8_gdc_realn.bam	C345.TCGA-BP-5006-01A-01D-1462-08.8_gdc_realn.bam	yes
TCGA-BP-4976	C345.TCGA-BP-4976-11A-01D-1462-08.7_gdc_realn.bam	C345.TCGA-BP-4976-01A-01D-1462-08.8_gdc_realn.bam	yes
TCGA-B0-5712	C345.TCGA-B0-5712-11A-01D-1669-08.6_gdc_realn.bam	C345.TCGA-B0-5712-01A-11D-1669-08.6_gdc_realn.bam	yes
TCGA-BP-5194	C345.TCGA-BP-5194-11A-01D-1429-08.6_gdc_realn.bam	C345.TCGA-BP-5194-01A-02D-1429-08.7_gdc_realn.bam	yes
TCGA-B0-5113	C345.TCGA-B0-5113-11A-01D-1421-08.5_gdc_realn.bam	C345.TCGA-B0-5113-01A-01D-1421-08.5_gdc_realn.bam	yes
TCGA-BP-4986	C345.TCGA-BP-4986-11A-01D-1462-08.8_gdc_realn.bam	C345.TCGA-BP-4986-01A-01D-1462-08.8_gdc_realn.bam	yes
TCGA-B8-4146	C345.TCGA-B8-4146-10A-01D-1669-08.6_gdc_realn.bam	C345.TCGA-B8-4146-01B-11D-1669-08.6_gdc_realn.bam	yes
TCGA-CZ-5456	TCGA-CZ-5456-11A-01D-1501-10_Illumina_gdc_realn.bam	TCGA-CZ-5456-01A-01D-1501-10_Illumina_gdc_realn.bam	yes
TCGA-B4-5843	C345.TCGA-B4-5843-10A-01D-1669-08.6_gdc_realn.bam	C345.TCGA-B4-5843-01A-11D-1669-08.6_gdc_realn.bam	yes
TCGA-DV-5574	TCGA-DV-5574-10A-01D-1535-10_Illumina_gdc_realn.bam	TCGA-DV-5574-01A-01D-1534-10_Illumina_gdc_realn.bam	no	Failed SCNA calling
TCGA-B8-A8YJ	TCGA-B8-A8YJ-10A-01D-A38X-10_Illumina_gdc_realn.bam	TCGA-B8-A8YJ-01A-13D-A38X-10_Illumina_gdc_realn.bam	yes
TCGA-BP-4971	C345.TCGA-BP-4971-11A-01D-1462-08.8_gdc_realn.bam	C345.TCGA-BP-4971-01A-01D-1462-08.8_gdc_realn.bam	yes
TCGA-B0-5699	TCGA-B0-5699-11A-01D-1534-10_Illumina_gdc_realn.bam	TCGA-B0-5699-01A-11D-1534-10_Illumina_gdc_realn.bam	yes
TCGA-B8-4151	TCGA-B8-4151-10A-01D-1251-10_Illumina_gdc_realn.bam	TCGA-B8-4151-01A-01D-1806-10_Illumina_gdc_realn.bam	yes
TCGA-CJ-5672	TCGA-CJ-5672-11A-01D-1534-10_Illumina_gdc_realn.bam	TCGA-CJ-5672-01A-11D-1534-10_Illumina_gdc_realn.bam	yes
TCGA-CZ-5466	TCGA-CZ-5466-11A-01D-1501-10_Illumina_gdc_realn.bam	TCGA-CZ-5466-01A-01D-1501-10_Illumina_gdc_realn.bam	yes
TCGA-B0-5402	TCGA-B0-5402-11A-01D-1501-10_Illumina_gdc_realn.bam	TCGA-B0-5402-01A-01D-1501-10_Illumina_gdc_realn.bam	yes
TCGA-G6-A8L8	TCGA-G6-A8L8-10A-01D-A370-10_Illumina_gdc_realn.bam	TCGA-G6-A8L8-01A-21D-A36X-10_Illumina_gdc_realn.bam	yes
TCGA-CJ-4912	C345.TCGA-CJ-4912-11A-01D-1429-08.6_gdc_realn.bam	C345.TCGA-CJ-4912-01A-01D-1429-08.7_gdc_realn.bam	no	Failed SCNA calling
TCGA-BP-4998	C345.TCGA-BP-4998-11A-01D-1462-08.8_gdc_realn.bam	C345.TCGA-BP-4998-01A-01D-1462-08.8_gdc_realn.bam	yes
TCGA-B0-5711	C345.TCGA-B0-5711-11A-01D-1669-08.6_gdc_realn.bam	C345.TCGA-B0-5711-01A-11D-1669-08.5_gdc_realn.bam	yes
TCGA-BP-4962	C345.TCGA-BP-4962-11A-01D-1462-08.8_gdc_realn.bam	C345.TCGA-BP-4962-01A-01D-1462-08.8_gdc_realn.bam	yes
TCGA-CJ-4908	C345.TCGA-CJ-4908-11A-01D-1429-08.7_gdc_realn.bam	C345.TCGA-CJ-4908-01A-01D-1429-08.6_gdc_realn.bam	yes
TCGA-B8-5545	C345.TCGA-B8-5545-10A-01D-1669-08.6_gdc_realn.bam	C345.TCGA-B8-5545-01A-01D-1669-08.6_gdc_realn.bam	yes
TCGA-DV-5576	TCGA-DV-5576-10A-01D-1535-10_Illumina_gdc_realn.bam	TCGA-DV-5576-01A-01D-1534-10_Illumina_gdc_realn.bam	no	Failed SCNA calling
TCGA-CZ-4865	TCGA-CZ-4865-11A-01D-1501-10_Illumina_gdc_realn.bam	TCGA-CZ-4865-01A-02D-1501-10_Illumina_gdc_realn.bam	yes
TCGA-BP-4995	C345.TCGA-BP-4995-11A-01D-1462-08.8_gdc_realn.bam	C345.TCGA-BP-4995-01A-01D-1462-08.8_gdc_realn.bam	yes
TCGA-B0-5700	TCGA-B0-5700-11A-01D-1534-10_Illumina_gdc_realn.bam	TCGA-B0-5700-01A-11D-1534-10_Illumina_gdc_realn.bam	yes
TCGA-BP-4982	C345.TCGA-BP-4982-11A-01D-1462-08.8_gdc_realn.bam	C345.TCGA-BP-4982-01A-01D-1462-08.8_gdc_realn.bam	yes
TCGA-B4-5832	C345.TCGA-B4-5832-10A-01D-1669-08.6_gdc_realn.bam	C345.TCGA-B4-5832-01A-11D-1669-08.6_gdc_realn.bam	yes
TCGA-BP-4974	C345.TCGA-BP-4974-11A-01D-1462-08.8_gdc_realn.bam	C345.TCGA-BP-4974-01A-01D-1462-08.8_gdc_realn.bam	yes
TCGA-B0-5120	C345.TCGA-B0-5120-11A-01D-1421-08.5_gdc_realn.bam	C345.TCGA-B0-5120-01A-01D-1421-08.5_gdc_realn.bam	yes
TCGA-BP-4795	C345.TCGA-BP-4795-11A-01D-1421-08.5_gdc_realn.bam	C345.TCGA-BP-4795-01A-02D-1421-08.5_gdc_realn.bam	yes
TCGA-CJ-6030	C345.TCGA-CJ-6030-11A-01D-1669-08.6_gdc_realn.bam	C345.TCGA-CJ-6030-01A-11D-1669-08.6_gdc_realn.bam	yes
TCGA-B2-A4SR	TCGA-B2-A4SR-10A-01D-A25V-10_Illumina_gdc_realn.bam	TCGA-B2-A4SR-01A-11D-A25V-10_Illumina_gdc_realn.bam	no	Failed SCNA calling
TCGA-B0-5695	TCGA-B0-5695-11A-01D-1534-10_Illumina_gdc_realn.bam	TCGA-B0-5695-01A-11D-1534-10_Illumina_gdc_realn.bam	yes
TCGA-B0-5705	TCGA-B0-5705-11A-01D-1534-10_Illumina_gdc_realn.bam	TCGA-B0-5705-01A-11D-1534-10_Illumina_gdc_realn.bam	yes
TCGA-BP-4989	C345.TCGA-BP-4989-11A-01D-1462-08.8_gdc_realn.bam	C345.TCGA-BP-4989-01A-01D-1462-08.9_gdc_realn.bam	yes
TCGA-CJ-4869	C345.TCGA-CJ-4869-11A-01D-1429-08.7_gdc_realn.bam	C345.TCGA-CJ-4869-01A-02D-1429-08.7_gdc_realn.bam	yes
TCGA-CZ-5467	TCGA-CZ-5467-11A-01D-1501-10_Illumina_gdc_realn.bam	TCGA-CZ-5467-01A-01D-1501-10_Illumina_gdc_realn.bam	yes
TCGA-CJ-5679	TCGA-CJ-5679-11A-01D-1535-10_Illumina_gdc_realn.bam	TCGA-CJ-5679-01A-11D-1534-10_Illumina_gdc_realn.bam	yes
TCGA-G6-A8L7	TCGA-G6-A8L7-10A-01D-A370-10_Illumina_gdc_realn.bam	TCGA-G6-A8L7-01A-11D-A36X-10_Illumina_gdc_realn.bam	yes
TCGA-BP-4961	C345.TCGA-BP-4961-11A-01D-1462-08.8_gdc_realn.bam	C345.TCGA-BP-4961-01A-01D-1462-08.8_gdc_realn.bam	yes
TCGA-B0-5703	TCGA-B0-5703-11A-01D-1534-10_Illumina_gdc_realn.bam	TCGA-B0-5703-01A-11D-1534-10_Illumina_gdc_realn.bam	yes
TCGA-BP-5178	C345.TCGA-BP-5178-11A-01D-1429-08.6_gdc_realn.bam	C345.TCGA-BP-5178-01A-01D-1429-08.7_gdc_realn.bam	yes
TCGA-CZ-5452	TCGA-CZ-5452-11A-01D-1501-10_Illumina_gdc_realn.bam	TCGA-CZ-5452-01A-01D-1501-10_Illumina_gdc_realn.bam	yes
TCGA-CZ-4863	TCGA-CZ-4863-11A-01D-1501-10_Illumina_gdc_realn.bam	TCGA-CZ-4863-01A-01D-1501-10_Illumina_gdc_realn.bam	yes
TCGA-CW-5584	TCGA-CW-5584-11A-01D-1535-10_Illumina_gdc_realn.bam	TCGA-CW-5584-01A-01D-1534-10_Illumina_gdc_realn.bam	yes
TCGA-B0-5702	TCGA-B0-5702-11A-01D-1534-10_Illumina_gdc_realn.bam	TCGA-B0-5702-01A-11D-1534-10_Illumina_gdc_realn.bam	yes
TCGA-B4-5844	C345.TCGA-B4-5844-10A-01D-1669-08.6_gdc_realn.bam	C345.TCGA-B4-5844-01A-11D-1669-08.6_gdc_realn.bam	yes
TCGA-BP-5200	C345.TCGA-BP-5200-11A-01D-1429-08.6_gdc_realn.bam	C345.TCGA-BP-5200-01A-01D-1429-08.7_gdc_realn.bam	yes
TCGA-A3-3307	NA	NA	no	Missing BAM file
